# Supplementary material for: Crystal structure of [(2S,3R)-3-hy­droxy-3-phenyl­butan-2-yl]pyrrolidinium chloride
Source: Acta Crystallogr E Crystallogr Commun. 2015 Sep 17;71(Pt 10):o758. doi: 10.1107/S2056989015016916 (PMC4647393; doi:10.1107/S2056989015016916)
Supplement: Supplementary file 1 [file e-71-0o758-sup1.cif]

##############################################################################
#                                                                            #
# This CIF contains the data in a paper accepted for publication in          #
# Acta Crystallographica Section E. It conforms to the requirements of       #
# Notes for Authors for Acta Crystallographica Section E, and has been       #
# peer reviewed under the auspices of the IUCr Commission on Journals.       #
#                                                                            #
# Full details of the Crystallographic Information File format               #
# are given in the paper "The Crystallographic Information File (CIF):       #
# a New Standard Archive File for Crystallography" by S. R. Hall, F. H.      #
# Allen and I. D. Brown [Acta Cryst. (1991), A47, 655-685].                  #
#                                                                            #
# The current version of the core CIF dictionary is obtainable from          #
# ftp://ftp.iucr.org/pub/cif_core.dic.                                       #
#                                                                            #
# Software is freely available for graphical display of the structure(s)     #
# in this CIF. For information consult the CIF software page                 #
# http://www.iucr.org/resources/cif/software.                                #
#                                                                            #
# This file may be used for bona fide research purposes within the           #
# scientific community so long as proper attribution is given to the journal # 
# article from which it was obtained.                                        #
#                                                                            #
##############################################################################
data_global
_audit_creation_method     SHELXL-97
_journal_date_recd_electronic     2015-09-04
_journal_date_accepted     2015-09-09
_journal_name_full     'Acta Crystallographica, Section E'
_journal_year     2015
_journal_volume     71
_journal_issue     10
_journal_page_first     o758
_journal_page_last     o758
_journal_paper_category     HO
_journal_paper_doi     10.1107/S2056989015016916
_journal_coeditor_code     HB7497
_publ_contact_author_name     'S. Murugavel'
_publ_contact_author_address
;
  Department of  Physics
  Thanthai Periyar Government Institute of Technology
  Vellore 632 002
  India
;
_publ_contact_author_email     'smurugavel27@gmail.com'
_publ_contact_author_fax     '0416 091 2266652'
_publ_contact_author_phone     '091 9790084145'
_publ_section_title
;
Crystal structure of
[(2<i>S</i>,3<i>R</i>)-3-hydroxy-3-phenylbutan-2-yl]pyrrolidinium chloride
;
loop_
    _publ_author_name
    _publ_author_footnote
    _publ_author_address
    'Abirami Kandhaswamy' ?
;
Department of Chemistry
Queen Mary's College
Chennai 600 004
Tamilnadu
India.
;
    'Meena, K.S.' ?
;
Department of Chemistry
Queen Mary's College
Chennai 600 004
Tamilnadu
India.
;
    'Deepa, S.' ?
;
Department of Physics
Government College of Engineering
Salem 636 011
India
;
    'Murugavel, S.' ?
;
Department of Physics
Thanthai Periyar Government Institute of Technology
Vellore 632 002
India
;
data_I
_audit_creation_method     SHELXL-97
_database_code_depnum_ccdc_archive     'CCDC 1423292'
_chemical_name_systematic
;
[(2<i>S</i>,3<i>R</i>)-3-Hydroxy-3-phenylbutan-2-yl]pyrrolidinium chloride
;
_chemical_name_common     ?
_chemical_formula_moiety     'C14 H22 N O +, Cl-'
_chemical_formula_sum     'C14 H22 Cl N O'
_chemical_formula_iupac     'C14 H22 N O +, Cl-'
_chemical_formula_weight     255.78
_chemical_melting_point     ?
_symmetry_cell_setting     orthorhombic
_symmetry_space_group_name_H-M     'P 21 21 21'
_symmetry_space_group_name_Hall     'P 2ac 2ab'
loop_
    _symmetry_equiv_pos_as_xyz
    'x, y, z'
    '-x+1/2, -y, z+1/2'
    'x+1/2, -y+1/2, -z'
    '-x, y+1/2, -z+1/2'
_cell_length_a     7.3912(14)
_cell_length_b     9.7002(17)
_cell_length_c     19.727(4)
_cell_angle_alpha     90.00
_cell_angle_beta     90.00
_cell_angle_gamma     90.00
_cell_volume     1414.4(4)
_cell_formula_units_Z     4
_cell_measurement_reflns_used     3836
_cell_measurement_theta_min     3.7
_cell_measurement_theta_max     29.2
_cell_measurement_temperature     293(2)
_exptl_crystal_description     'block'
_exptl_crystal_colour     'colourless'
_exptl_crystal_size_max     0.24
_exptl_crystal_size_mid     0.21
_exptl_crystal_size_min     0.16
_exptl_crystal_density_diffrn     1.201
_exptl_crystal_density_meas     ?
_exptl_crystal_density_method     'not measured'
_exptl_crystal_F_000     552
_exptl_absorpt_coefficient_mu     0.256
_exptl_absorpt_correction_type     multi-scan
_exptl_absorpt_process_details
;
(SADABS; Sheldrick, 1996)
;
_exptl_absorpt_correction_T_min     0.940
_exptl_absorpt_correction_T_max     0.960
_exptl_special_details     ?
_diffrn_ambient_temperature     293(2)
_diffrn_radiation_type     MoK\a
_diffrn_radiation_wavelength     0.71073
_diffrn_radiation_source     'fine-focus sealed tube'
_diffrn_radiation_monochromator     graphite
_diffrn_measurement_device_type     'Bruker SMART CCD'
_diffrn_measurement_method     '\f and \w scans'
_diffrn_detector_area_resol_mean     ?
_diffrn_reflns_number     6666
_diffrn_reflns_av_R_equivalents     0.0239
_diffrn_reflns_av_sigmaI/netI     0.0339
_diffrn_reflns_theta_min     3.74
_diffrn_reflns_theta_max     29.22
_diffrn_reflns_theta_full     25.00
_diffrn_measured_fraction_theta_max     0.873
_diffrn_measured_fraction_theta_full     0.991
_diffrn_reflns_limit_h_min     -9
_diffrn_reflns_limit_h_max     8
_diffrn_reflns_limit_k_min     -12
_diffrn_reflns_limit_k_max     12
_diffrn_reflns_limit_l_min     -25
_diffrn_reflns_limit_l_max     26
_diffrn_standards_number     0
_diffrn_standards_interval_count     ?
_diffrn_standards_interval_time     ?
_diffrn_standards_decay_%     ?
_refine_special_details
;
 Refinement of F^2^ against ALL reflections.  The weighted R-factor wR and
 goodness of fit S are based on F^2^, conventional R-factors R are based
 on F, with F set to zero for negative F^2^. The threshold expression of
 F^2^ > 2sigma(F^2^) is used only for calculating R-factors(gt) etc. and is
 not relevant to the choice of reflections for refinement.  R-factors based
 on F^2^ are statistically about twice as large as those based on F, and R-
 factors based on ALL data will be even larger.
;
_reflns_number_total     3163
_reflns_number_gt     2750
_reflns_threshold_expression     I>2\s(I)
_refine_ls_structure_factor_coef     Fsqd
_refine_ls_matrix_type     full
_refine_ls_R_factor_all     0.0514
_refine_ls_R_factor_gt     0.0417
_refine_ls_wR_factor_gt     0.1007
_refine_ls_wR_factor_ref     0.1073
_refine_ls_goodness_of_fit_ref     1.023
_refine_ls_restrained_S_all     1.023
_refine_ls_number_reflns     3163
_refine_ls_number_parameters     160
_refine_ls_number_restraints     0
_refine_ls_hydrogen_treatment     mixed
_refine_ls_weighting_scheme     calc
_refine_ls_weighting_details
         'calc w=1/[\s^2^(Fo^2^)+(0.0569P)^2^+0.1443P] where P=(Fo^2^+2Fc^2^)/3'
_atom_sites_solution_hydrogens     geom
_atom_sites_solution_primary     direct
_atom_sites_solution_secondary     difmap
_refine_ls_shift/su_max     0.000
_refine_ls_shift/su_mean     0.000
_refine_diff_density_max     0.194
_refine_diff_density_min     -0.165
_refine_ls_extinction_method     none
_refine_ls_extinction_coef     ?
_refine_ls_abs_structure_details
;
Flack (1983), 1235 Friedel pairs
;
_refine_ls_abs_structure_Flack     -0.01(7)
loop_
    _atom_type_symbol
    _atom_type_description
    _atom_type_scat_dispersion_real
    _atom_type_scat_dispersion_imag
    _atom_type_scat_source
    'C' 'C' 0.0033 0.0016
                         'International Tables Vol C Tables 4.2.6.8 and 6.1.1.4'
    'H' 'H' 0.0000 0.0000
                         'International Tables Vol C Tables 4.2.6.8 and 6.1.1.4'
    'N' 'N' 0.0061 0.0033
                         'International Tables Vol C Tables 4.2.6.8 and 6.1.1.4'
    'O' 'O' 0.0106 0.0060
                         'International Tables Vol C Tables 4.2.6.8 and 6.1.1.4'
    'Cl' 'Cl' 0.1484 0.1585
                         'International Tables Vol C Tables 4.2.6.8 and 6.1.1.4'
_computing_data_collection
;
SMART (Bruker, 2002)
;
_computing_cell_refinement
;
SAINT (Bruker, 2002)
;
_computing_data_reduction
;
SAINT (Bruker, 2002)
;
_computing_structure_solution
;
SHELXS97 (Sheldrick, 2008)
;
_computing_structure_refinement
;
SHELXL97 (Sheldrick, 2008)
;
_computing_molecular_graphics
;
ORTEP-3 for Windows (Farrugia, 2012)
;
_computing_publication_material
;
SHELXL97 (Sheldrick, 2008) and  PLATON (Spek, 2009)
;
loop_
    _atom_site_type_symbol
    _atom_site_label
    _atom_site_fract_x
    _atom_site_fract_y
    _atom_site_fract_z
    _atom_site_U_iso_or_equiv
    _atom_site_adp_type
    _atom_site_calc_flag
    _atom_site_refinement_flags
    _atom_site_occupancy
    _atom_site_symmetry_multiplicity
    _atom_site_disorder_assembly
    _atom_site_disorder_group
    C C1 0.7420(2) 0.74116(19) 0.62918(9) 0.0356(4) Uani d . 1 1 . .
    C C2 0.6667(3) 0.8068(2) 0.57376(10) 0.0478(5) Uani d . 1 1 . .
    H H2 0.6323 0.8988 0.5772 0.057 Uiso calc R 1 1 . .
    C C3 0.6418(4) 0.7369(3) 0.51298(12) 0.0596(6) Uani d . 1 1 . .
    H H3 0.5911 0.7826 0.4762 0.071 Uiso calc R 1 1 . .
    C C4 0.6913(4) 0.6009(3) 0.50673(12) 0.0623(6) Uani d . 1 1 . .
    H H4 0.6728 0.5542 0.4661 0.075 Uiso calc R 1 1 . .
    C C5 0.7685(3) 0.5345(2) 0.56109(13) 0.0568(6) Uani d . 1 1 . .
    H H5 0.8043 0.4430 0.5570 0.068 Uiso calc R 1 1 . .
    C C6 0.7931(3) 0.6034(2) 0.62179(11) 0.0440(4) Uani d . 1 1 . .
    H H6 0.8446 0.5571 0.6583 0.053 Uiso calc R 1 1 . .
    C C7 0.7703(2) 0.81613(18) 0.69701(9) 0.0345(4) Uani d . 1 1 . .
    C C8 0.9719(3) 0.8127(3) 0.71443(10) 0.0490(5) Uani d . 1 1 . .
    H H8A 1.0408 0.8444 0.6762 0.074 Uiso calc R 1 1 . .
    H H8B 1.0069 0.7200 0.7253 0.074 Uiso calc R 1 1 . .
    H H8C 0.9946 0.8715 0.7527 0.074 Uiso calc R 1 1 . .
    C C9 0.6487(3) 0.74346(18) 0.75061(9) 0.0333(4) Uani d . 1 1 . .
    H H9 0.6670 0.6440 0.7451 0.040 Uiso calc R 1 1 . .
    C C10 0.4494(3) 0.7716(2) 0.73699(10) 0.0461(5) Uani d . 1 1 . .
    H H10A 0.3768 0.7182 0.7676 0.069 Uiso calc R 1 1 . .
    H H10B 0.4209 0.7464 0.6912 0.069 Uiso calc R 1 1 . .
    H H10C 0.4248 0.8678 0.7436 0.069 Uiso calc R 1 1 . .
    C C11 0.6819(3) 0.9254(2) 0.84700(11) 0.0505(5) Uani d . 1 1 . .
    H H11A 0.7778 0.9828 0.8289 0.061 Uiso calc R 1 1 . .
    H H11B 0.5659 0.9641 0.8341 0.061 Uiso calc R 1 1 . .
    C C12 0.6971(4) 0.9122(3) 0.92291(12) 0.0723(8) Uani d . 1 1 . .
    H H12A 0.8227 0.9160 0.9370 0.087 Uiso calc R 1 1 . .
    H H12B 0.6310 0.9855 0.9454 0.087 Uiso calc R 1 1 . .
    C C13 0.6170(6) 0.7756(3) 0.93918(14) 0.0910(11) Uani d . 1 1 . .
    H H13A 0.6936 0.7271 0.9712 0.109 Uiso calc R 1 1 . .
    H H13B 0.4988 0.7878 0.9597 0.109 Uiso calc R 1 1 . .
    C C14 0.6001(3) 0.6945(3) 0.87578(10) 0.0612(6) Uani d . 1 1 . .
    H H14A 0.4741 0.6830 0.8633 0.073 Uiso calc R 1 1 . .
    H H14B 0.6547 0.6041 0.8810 0.073 Uiso calc R 1 1 . .
    N N1 0.7001(2) 0.77830(17) 0.82284(7) 0.0369(4) Uani d . 1 1 . .
    O O1 0.7091(2) 0.95487(12) 0.69491(7) 0.0457(4) Uani d . 1 1 . .
    H H1A 0.7648 0.9970 0.6655 0.069 Uiso calc R 1 1 . .
    Cl Cl1 0.93476(8) 0.17271(6) 0.62270(3) 0.05642(18) Uani d . 1 1 . .
    H H1 0.817(3) 0.761(2) 0.8290(9) 0.034(5) Uiso d . 1 1 . .
loop_
    _atom_site_aniso_label
    _atom_site_aniso_U_11
    _atom_site_aniso_U_22
    _atom_site_aniso_U_33
    _atom_site_aniso_U_12
    _atom_site_aniso_U_13
    _atom_site_aniso_U_23
    C1 0.0296(9) 0.0393(9) 0.0378(9) 0.0004(7) 0.0036(7) 0.0035(7)
    C2 0.0494(12) 0.0502(12) 0.0439(10) 0.0079(10) -0.0003(9) 0.0068(9)
    C3 0.0524(14) 0.0828(16) 0.0434(12) 0.0025(13) -0.0078(10) 0.0065(11)
    C4 0.0620(16) 0.0770(16) 0.0479(13) -0.0072(14) 0.0016(11) -0.0190(11)
    C5 0.0570(15) 0.0475(12) 0.0660(15) 0.0006(11) 0.0101(11) -0.0127(10)
    C6 0.0413(10) 0.0425(10) 0.0483(11) 0.0046(8) 0.0023(9) 0.0038(9)
    C7 0.0318(9) 0.0340(8) 0.0378(9) 0.0009(8) 0.0036(7) 0.0037(7)
    C8 0.0312(10) 0.0675(14) 0.0485(11) -0.0083(10) 0.0034(8) 0.0011(10)
    C9 0.0328(9) 0.0311(8) 0.0360(9) -0.0024(7) 0.0002(7) 0.0031(7)
    C10 0.0324(10) 0.0557(12) 0.0503(11) -0.0086(9) 0.0016(9) 0.0070(9)
    C11 0.0484(13) 0.0465(11) 0.0566(12) 0.0007(10) 0.0044(10) -0.0112(9)
    C12 0.0666(17) 0.095(2) 0.0550(14) 0.0253(16) -0.0025(13) -0.0263(14)
    C13 0.133(3) 0.092(2) 0.0482(14) 0.025(2) 0.0297(16) 0.0091(13)
    C14 0.0536(14) 0.0890(18) 0.0411(11) -0.0199(12) 0.0026(10) 0.0173(12)
    N1 0.0311(9) 0.0417(8) 0.0379(8) -0.0014(7) 0.0042(7) 0.0009(6)
    O1 0.0526(9) 0.0307(6) 0.0538(8) -0.0013(6) 0.0164(7) 0.0050(6)
    Cl1 0.0548(3) 0.0642(3) 0.0503(3) -0.0250(3) -0.0023(3) 0.0119(2)
_geom_special_details
;
 All esds (except the esd in the dihedral angle between two l.s. planes)
 are estimated using the full covariance matrix.  The cell esds are taken
 into account individually in the estimation of esds in distances, angles
 and torsion angles; correlations between esds in cell parameters are only
 used when they are defined by crystal symmetry.  An approximate (isotropic)
 treatment of cell esds is used for estimating esds involving l.s. planes.
;
loop_
    _geom_bond_atom_site_label_1
    _geom_bond_atom_site_label_2
    _geom_bond_site_symmetry_2
    _geom_bond_distance
    _geom_bond_publ_flag
    C1 C2 . 1.382(3) ?
    C1 C6 . 1.396(3) ?
    C1 C7 . 1.537(3) ?
    C2 C3 . 1.390(3) ?
    C2 H2 . 0.9300 ?
    C3 C4 . 1.375(4) ?
    C3 H3 . 0.9300 ?
    C4 C5 . 1.375(4) ?
    C4 H4 . 0.9300 ?
    C5 C6 . 1.383(3) ?
    C5 H5 . 0.9300 ?
    C6 H6 . 0.9300 ?
    C7 O1 . 1.420(2) ?
    C7 C8 . 1.530(3) ?
    C7 C9 . 1.557(2) ?
    C8 H8A . 0.9600 ?
    C8 H8B . 0.9600 ?
    C8 H8C . 0.9600 ?
    C9 N1 . 1.513(2) ?
    C9 C10 . 1.522(3) ?
    C9 H9 . 0.9800 ?
    C10 H10A . 0.9600 ?
    C10 H10B . 0.9600 ?
    C10 H10C . 0.9600 ?
    C11 C12 . 1.507(3) ?
    C11 N1 . 1.511(3) ?
    C11 H11A . 0.9700 ?
    C11 H11B . 0.9700 ?
    C12 C13 . 1.486(4) ?
    C12 H12A . 0.9700 ?
    C12 H12B . 0.9700 ?
    C13 C14 . 1.483(4) ?
    C13 H13A . 0.9700 ?
    C13 H13B . 0.9700 ?
    C14 N1 . 1.516(3) ?
    C14 H14A . 0.9700 ?
    C14 H14B . 0.9700 ?
    N1 H1 . 0.89(2) ?
    O1 H1A . 0.8200 ?
loop_
    _geom_angle_atom_site_label_1
    _geom_angle_atom_site_label_2
    _geom_angle_atom_site_label_3
    _geom_angle_site_symmetry_1
    _geom_angle_site_symmetry_3
    _geom_angle
    _geom_angle_publ_flag
    C2 C1 C6 . . 117.9(2) ?
    C2 C1 C7 . . 121.70(17) ?
    C6 C1 C7 . . 120.44(18) ?
    C1 C2 C3 . . 120.7(2) ?
    C1 C2 H2 . . 119.6 ?
    C3 C2 H2 . . 119.6 ?
    C4 C3 C2 . . 120.7(2) ?
    C4 C3 H3 . . 119.6 ?
    C2 C3 H3 . . 119.6 ?
    C3 C4 C5 . . 119.3(2) ?
    C3 C4 H4 . . 120.3 ?
    C5 C4 H4 . . 120.3 ?
    C4 C5 C6 . . 120.3(2) ?
    C4 C5 H5 . . 119.9 ?
    C6 C5 H5 . . 119.9 ?
    C5 C6 C1 . . 121.1(2) ?
    C5 C6 H6 . . 119.4 ?
    C1 C6 H6 . . 119.4 ?
    O1 C7 C8 . . 109.73(17) ?
    O1 C7 C1 . . 112.29(15) ?
    C8 C7 C1 . . 108.54(16) ?
    O1 C7 C9 . . 105.37(14) ?
    C8 C7 C9 . . 113.58(16) ?
    C1 C7 C9 . . 107.36(15) ?
    C7 C8 H8A . . 109.5 ?
    C7 C8 H8B . . 109.5 ?
    H8A C8 H8B . . 109.5 ?
    C7 C8 H8C . . 109.5 ?
    H8A C8 H8C . . 109.5 ?
    H8B C8 H8C . . 109.5 ?
    N1 C9 C10 . . 111.66(16) ?
    N1 C9 C7 . . 113.19(15) ?
    C10 C9 C7 . . 110.96(15) ?
    N1 C9 H9 . . 106.9 ?
    C10 C9 H9 . . 106.9 ?
    C7 C9 H9 . . 106.9 ?
    C9 C10 H10A . . 109.5 ?
    C9 C10 H10B . . 109.5 ?
    H10A C10 H10B . . 109.5 ?
    C9 C10 H10C . . 109.5 ?
    H10A C10 H10C . . 109.5 ?
    H10B C10 H10C . . 109.5 ?
    C12 C11 N1 . . 103.1(2) ?
    C12 C11 H11A . . 111.2 ?
    N1 C11 H11A . . 111.2 ?
    C12 C11 H11B . . 111.2 ?
    N1 C11 H11B . . 111.2 ?
    H11A C11 H11B . . 109.1 ?
    C13 C12 C11 . . 105.1(2) ?
    C13 C12 H12A . . 110.7 ?
    C11 C12 H12A . . 110.7 ?
    C13 C12 H12B . . 110.7 ?
    C11 C12 H12B . . 110.7 ?
    H12A C12 H12B . . 108.8 ?
    C14 C13 C12 . . 108.9(2) ?
    C14 C13 H13A . . 109.9 ?
    C12 C13 H13A . . 109.9 ?
    C14 C13 H13B . . 109.9 ?
    C12 C13 H13B . . 109.9 ?
    H13A C13 H13B . . 108.3 ?
    C13 C14 N1 . . 104.8(2) ?
    C13 C14 H14A . . 110.8 ?
    N1 C14 H14A . . 110.8 ?
    C13 C14 H14B . . 110.8 ?
    N1 C14 H14B . . 110.8 ?
    H14A C14 H14B . . 108.9 ?
    C11 N1 C9 . . 119.07(15) ?
    C11 N1 C14 . . 104.25(17) ?
    C9 N1 C14 . . 114.00(15) ?
    C11 N1 H1 . . 102.7(13) ?
    C9 N1 H1 . . 109.3(12) ?
    C14 N1 H1 . . 106.2(13) ?
    C7 O1 H1A . . 109.5 ?
loop_
    _geom_torsion_atom_site_label_1
    _geom_torsion_atom_site_label_2
    _geom_torsion_atom_site_label_3
    _geom_torsion_atom_site_label_4
    _geom_torsion_site_symmetry_1
    _geom_torsion_site_symmetry_2
    _geom_torsion_site_symmetry_3
    _geom_torsion_site_symmetry_4
    _geom_torsion
    _geom_torsion_publ_flag
    C6 C1 C2 C3 . . . . 0.5(3) ?
    C7 C1 C2 C3 . . . . -179.8(2) ?
    C1 C2 C3 C4 . . . . 0.1(4) ?
    C2 C3 C4 C5 . . . . -0.9(4) ?
    C3 C4 C5 C6 . . . . 1.1(4) ?
    C4 C5 C6 C1 . . . . -0.5(3) ?
    C2 C1 C6 C5 . . . . -0.3(3) ?
    C7 C1 C6 C5 . . . . 180.00(19) ?
    C2 C1 C7 O1 . . . . 0.7(2) ?
    C6 C1 C7 O1 . . . . -179.62(17) ?
    C2 C1 C7 C8 . . . . -120.8(2) ?
    C6 C1 C7 C8 . . . . 58.9(2) ?
    C2 C1 C7 C9 . . . . 116.06(19) ?
    C6 C1 C7 C9 . . . . -64.3(2) ?
    O1 C7 C9 N1 . . . . -76.39(18) ?
    C8 C7 C9 N1 . . . . 43.7(2) ?
    C1 C7 C9 N1 . . . . 163.74(15) ?
    O1 C7 C9 C10 . . . . 50.1(2) ?
    C8 C7 C9 C10 . . . . 170.19(18) ?
    C1 C7 C9 C10 . . . . -69.8(2) ?
    N1 C11 C12 C13 . . . . -32.0(3) ?
    C11 C12 C13 C14 . . . . 14.7(3) ?
    C12 C13 C14 N1 . . . . 8.7(3) ?
    C12 C11 N1 C9 . . . . 165.87(19) ?
    C12 C11 N1 C14 . . . . 37.5(2) ?
    C10 C9 N1 C11 . . . . -62.2(2) ?
    C7 C9 N1 C11 . . . . 63.9(2) ?
    C10 C9 N1 C14 . . . . 61.6(2) ?
    C7 C9 N1 C14 . . . . -172.33(17) ?
    C13 C14 N1 C11 . . . . -28.6(3) ?
    C13 C14 N1 C9 . . . . -160.0(2) ?
loop_
    _geom_hbond_atom_site_label_D
    _geom_hbond_atom_site_label_H
    _geom_hbond_atom_site_label_A
    _geom_hbond_site_symmetry_A
    _geom_hbond_distance_DH
    _geom_hbond_distance_HA
    _geom_hbond_distance_DA
    _geom_hbond_angle_DHA
    N1 H1 Cl1 4_756 0.89(2) 2.24(2) 3.0804(19) 158.0(2)
    O1 H1A Cl1 1_565 0.82 2.28 3.0456(14) 156
    C3 H3 Cg 3_466 0.93 2.93 3.630(3) 133
_iucr_refine_instructions_details
;
TITL NDR-KM-II-19 in P212121 #19
CELL  0.71073   7.3912   9.7002  19.7273   90.000   90.000   90.000
ZERR     4.00   0.0014   0.0017   0.0036    0.000    0.000    0.000
LATT  -1
SYMM  1/2 - X, - Y, 1/2 + Z
SYMM  1/2 + X, 1/2 - Y, - Z
SYMM  - X, 1/2 + Y, 1/2 - Z
SFAC  C    H    N    O    CL
UNIT  56   88   4    4    4
MERG   2
FMAP   2
PLAN   20
ACTA    50.00
EQIV $1 2-X, 1/2+Y, 3/2-Z
HTAB N1 Cl1_$1
EQIV $2 X, 1+Y, Z
HTAB O1 Cl1_$2
OMIT -3 2 4
BOND
BOND   $H
CONF
L.S.   8
WGHT    0.056900    0.144300
FVAR       8.72380
MOLE    1
C1    1    0.741961    0.741156    0.629184    11.00000    0.02962    0.03932 =
         0.03780    0.00353    0.00364    0.00038
C2    1    0.666683    0.806804    0.573760    11.00000    0.04941    0.05019 =
         0.04394    0.00677   -0.00031    0.00790
AFIX  43
H2    2    0.632324    0.898773    0.577174    11.00000   -1.20000
AFIX   0
C3    1    0.641781    0.736859    0.512985    11.00000    0.05244    0.08284 =
         0.04338    0.00648   -0.00776    0.00253
AFIX  43
H3    2    0.591071    0.782559    0.476154    11.00000   -1.20000
AFIX   0
C4    1    0.691300    0.600856    0.506727    11.00000    0.06204    0.07698 =
         0.04791   -0.01904    0.00162   -0.00717
AFIX  43
H4    2    0.672776    0.554199    0.466132    11.00000   -1.20000
AFIX   0
C5    1    0.768482    0.534531    0.561094    11.00000    0.05698    0.04747 =
         0.06600   -0.01266    0.01006    0.00059
AFIX  43
H5    2    0.804282    0.442989    0.557046    11.00000   -1.20000
AFIX   0
C6    1    0.793114    0.603387    0.621793    11.00000    0.04130    0.04252 =
         0.04826    0.00385    0.00226    0.00464
AFIX  43
H6    2    0.844619    0.557148    0.658305    11.00000   -1.20000
AFIX   0
C7    1    0.770313    0.816128    0.697013    11.00000    0.03175    0.03404 =
         0.03783    0.00370    0.00356    0.00088
C8    1    0.971934    0.812676    0.714433    11.00000    0.03119    0.06747 =
         0.04847    0.00105    0.00340   -0.00827
AFIX 137
H8A   2    1.040817    0.844421    0.676244    11.00000   -1.50000
H8B   2    1.006932    0.719984    0.725335    11.00000   -1.50000
H8C   2    0.994587    0.871457    0.752653    11.00000   -1.50000
AFIX   0
C9    1    0.648711    0.743455    0.750610    11.00000    0.03276    0.03113 =
         0.03602    0.00306    0.00018   -0.00237
AFIX  13
H9    2    0.667012    0.644029    0.745072    11.00000   -1.20000
AFIX   0
C10   1    0.449399    0.771577    0.736988    11.00000    0.03238    0.05570 =
         0.05026    0.00702    0.00162   -0.00855
AFIX 137
H10A  2    0.376776    0.718221    0.767639    11.00000   -1.50000
H10B  2    0.420867    0.746416    0.691154    11.00000   -1.50000
H10C  2    0.424847    0.867831    0.743581    11.00000   -1.50000
AFIX   0
C11   1    0.681851    0.925432    0.847000    11.00000    0.04838    0.04647 =
         0.05661   -0.01120    0.00443    0.00071
AFIX  23
H11A  2    0.777787    0.982835    0.828861    11.00000   -1.20000
H11B  2    0.565852    0.964085    0.834053    11.00000   -1.20000
AFIX   0
C12   1    0.697121    0.912155    0.922914    11.00000    0.06658    0.09540 =
         0.05504   -0.02630   -0.00254    0.02526
AFIX  23
H12A  2    0.822724    0.916010    0.937041    11.00000   -1.20000
H12B  2    0.631014    0.985455    0.945391    11.00000   -1.20000
AFIX   0
C13   1    0.616985    0.775624    0.939182    11.00000    0.13281    0.09207 =
         0.04821    0.00913    0.02968    0.02491
AFIX  23
H13A  2    0.693611    0.727100    0.971185    11.00000   -1.20000
H13B  2    0.498754    0.787824    0.959664    11.00000   -1.20000
AFIX   0
C14   1    0.600124    0.694460    0.875779    11.00000    0.05365    0.08899 =
         0.04111    0.01732    0.00263   -0.01994
AFIX  23
H14A  2    0.474054    0.683026    0.863327    11.00000   -1.20000
H14B  2    0.654723    0.604148    0.880996    11.00000   -1.20000
AFIX   0
N1    3    0.700054    0.778304    0.822839    11.00000    0.03105    0.04173 =
         0.03793    0.00090    0.00417   -0.00141
O1    4    0.709094    0.954874    0.694906    11.00000    0.05259    0.03069 =
         0.05380    0.00496    0.01644   -0.00125
AFIX  83
H1A   2    0.764795    0.997039    0.665540    11.00000   -1.50000
AFIX   0
CL1   5    0.934758    0.172710    0.622703    11.00000    0.05480    0.06415 =
         0.05032    0.01190   -0.00227   -0.02496
MOLE    0
H1    2    0.817389    0.761109    0.829010    11.00000    0.03406
HKLF 4
REM  NDR-KM-II-19 in P212121 #19
REM R1 =  0.0417 for   2750 Fo > 4sig(Fo)  and  0.0514 for all   3163 data
REM    160 parameters refined using      0 restraints
END
WGHT      0.0530      0.1398
REM Highest difference peak  0.194,  deepest hole -0.165,  1-sigma level  0.034
Q1    1   1.0248  0.1153  0.6373  11.00000  0.05    0.19
Q2    1   0.9502  0.2150  0.6603  11.00000  0.05    0.17
Q3    1   0.7137  0.7807  0.7229  11.00000  0.05    0.16
Q4    1   0.4218  0.7841  0.9173  11.00000  0.05    0.16
Q5    1   0.5440  0.7258  0.9180  11.00000  0.05    0.15
Q6    1   0.6460  0.7247  0.8457  11.00000  0.05    0.14
Q7    1   0.7432  0.7760  0.6672  11.00000  0.05    0.14
Q8    1   0.6367  0.7632  0.9524  11.00000  0.05    0.14
Q9    1   0.6613  0.9583  0.8830  11.00000  0.05    0.13
Q10   1   0.7209  0.7685  0.5314  11.00000  0.05    0.13
Q11   1   0.8551  0.8033  0.7088  11.00000  0.05    0.13
Q12   1   0.4193  0.8308  0.7044  11.00000  0.05    0.13
Q13   1   0.4656  0.7950  0.8388  11.00000  0.05    0.13
Q14   1   0.5183  0.7878  0.9235  11.00000  0.05    0.12
Q15   1   0.5461  0.7433  0.7464  11.00000  0.05    0.12
Q16   1   0.7569  0.6721  0.6244  11.00000  0.05    0.12
Q17   1   0.5856  0.6565  0.4203  11.00000  0.05    0.11
Q18   1   0.8599  0.6122  0.5885  11.00000  0.05    0.11
Q19   1   1.0292  0.1813  0.5893  11.00000  0.05    0.11
Q20   1   0.6552  0.8306  0.9300  11.00000  0.05    0.11
;
