# Supplementary material for: Crystal structure of [(2S,3R)-3-hy­droxy-3-phenyl­butan-2-yl]pyrrolidinium chloride
Source: Acta Crystallogr E Crystallogr Commun. 2015 Sep 17;71(Pt 10):o758. doi: 10.1107/S2056989015016916 (PMC4647393; doi:10.1107/S2056989015016916)
Supplement: Supplementary file 2 [file e-71-0o758-Isup2.hkl]

#
# h,k,l, Fc-squared, Fo-squared, sigma(Fo-squared) and status flag
#
data_I
_shelx_title ' NDR-KM-II-19 in P212121'
_shelx_refln_list_code          4
_shelx_F_calc_maximum      116.41
_exptl_crystal_F_000       552.00
_reflns_d_resolution_high  0.7279
 
loop_
 _symmetry_equiv_pos_as_xyz
 'x, y, z'
 '-x+1/2, -y, z+1/2'
 'x+1/2, -y+1/2, -z'
 '-x, y+1/2, -z+1/2'
 
_cell_length_a     7.3912
_cell_length_b     9.7002
_cell_length_c    19.7273
_cell_angle_alpha  90.000
_cell_angle_beta   90.000
_cell_angle_gamma  90.000
 
_shelx_F_squared_multiplier     1.000
 
loop_
 _refln_index_h
 _refln_index_k
 _refln_index_l
 _refln_F_squared_calc
 _refln_F_squared_meas
 _refln_F_squared_sigma
 _refln_observed_status
   2   0   0     7103.01     6650.75     22.84 o
   4   0   0      252.45      231.50      8.88 o
   6   0   0       36.33       32.71      4.54 o
   8   0   0      157.24      134.56      9.79 o
   2   1   0    13551.57    13056.70     72.42 o
   3   1   0       79.44       68.78      1.95 o
   4   1   0      275.43      277.40     12.33 o
   5   1   0       70.88       49.04      3.23 o
   6   1   0       10.77        5.76      1.83 o
   7   1   0       67.81       70.58      4.85 o
   8   1   0        3.38       12.39      6.43 o
   9   1   0        2.35        3.86      3.54 o
   1   2   0     1777.63     2017.83     54.65 o
   2   2   0     2407.63     2563.77     50.73 o
   3   2   0      328.27      357.39      4.88 o
   4   2   0      306.68      285.16     12.84 o
   5   2   0       44.33       52.07      3.57 o
   6   2   0       45.64       48.66      7.48 o
   7   2   0      213.01      240.93     15.77 o
   8   2   0        0.07        5.54      3.70 o
   9   2   0       33.50       45.02      6.49 o
   1   3   0      580.58      557.55      5.89 o
   2   3   0      367.77      436.40      9.16 o
   3   3   0      374.78      325.41      6.98 o
   4   3   0        2.33        0.91      2.86 o
   5   3   0      421.89      385.52     16.83 o
   6   3   0      204.45      208.23     11.45 o
   7   3   0       34.22       26.09      4.33 o
   8   3   0       16.57       11.35      3.57 o
   9   3   0        0.66       14.61      4.16 o
   0   4   0     2083.53     2220.52     16.93 o
   1   4   0      160.12      162.19      7.67 o
   2   4   0      429.42      442.01      8.22 o
   3   4   0      260.57      285.04      8.58 o
   4   4   0       10.66       12.52      1.54 o
   5   4   0      384.04      405.39      9.00 o
   6   4   0       11.96        8.51      5.17 o
   7   4   0       12.42       11.26      2.96 o
   8   4   0       51.61       36.08      6.00 o
   9   4   0       88.54       39.89      6.16 o
   1   5   0     1019.49     1106.25     13.15 o
   2   5   0      197.74      229.17      5.16 o
   3   5   0        2.12        1.06      0.91 o
   4   5   0     1193.77     1165.39     30.67 o
   5   5   0       69.85       61.56      3.71 o
   6   5   0        7.99        4.63      1.82 o
   7   5   0       12.94       15.99      2.90 o
   8   5   0       10.92        6.96      2.18 o
   9   5   0       13.75       14.55      4.58 o
   0   6   0      175.29      245.66      5.52 o
   1   6   0      124.68      123.24      4.40 o
   2   6   0     1105.91     1126.10     20.86 o
   3   6   0      242.14      245.64     10.38 o
   4   6   0        9.87        7.17      1.58 o
   5   6   0       10.66       12.11      2.76 o
   6   6   0      129.78      113.73      6.94 o
   7   6   0       55.17       58.36      4.42 o
   8   6   0        8.16       12.68      2.72 o
   1   7   0      173.82      191.14      5.27 o
   2   7   0       57.76       55.76      5.25 o
   3   7   0      108.02      110.32      7.59 o
   4   7   0      225.34      211.76      6.82 o
   5   7   0       71.12       64.65      3.09 o
   6   7   0       24.49       19.34      4.23 o
   7   7   0        0.01        0.87      2.62 o
   0   8   0      245.90      242.76      7.00 o
   1   8   0       21.39       19.37      2.60 o
   2   8   0        2.47        1.73      2.08 o
   3   8   0       37.70       34.70      4.51 o
   4   8   0        1.74        1.55      2.07 o
   5   8   0        4.59        2.80      1.37 o
   6   8   0       35.50       35.38      5.50 o
   7   8   0        0.28        0.90      2.19 o
   1   9   0      191.17      193.81      4.82 o
   2   9   0       12.10        9.52      2.99 o
   3   9   0       15.63       18.82      3.83 o
   4   9   0        6.09        9.23      2.24 o
   5   9   0      110.28      118.01      9.68 o
   6   9   0        3.02        7.47      3.48 o
   0  10   0        9.14        9.38      3.14 o
   1  10   0       12.88       11.62      2.96 o
   2  10   0        0.24        3.93      1.85 o
   3  10   0        0.06        5.25      2.69 o
   4  10   0       11.86        7.81      2.12 o
   5  10   0       25.20       22.51      4.54 o
   1  11   0       14.22        5.49      2.86 o
   2  11   0       16.30       20.00      4.39 o
   3  11   0       27.15       35.51      5.71 o
   1  12   0        0.13       -0.08      2.69 o
   3  12   0        5.57        4.12      2.50 o
   2   0   1     1658.38     1666.56     18.28 o
   3   0   1     4121.11     4282.78     14.55 o
   4   0   1      537.19      554.22      7.11 o
   5   0   1       91.55       91.59      8.60 o
   6   0   1      260.37      254.50      7.80 o
   7   0   1       24.02       19.38      3.17 o
   8   0   1       52.72       51.08     12.76 o
   9   0   1        2.41       11.45      4.33 o
  -9   1   1       27.00       18.06      5.09 o
  -8   1   1       79.02       86.09      8.10 o
  -7   1   1        5.65        5.23      4.71 o
  -6   1   1      118.02      108.16     30.14 o
  -5   1   1      246.28      226.36     57.54 o
  -4   1   1     1443.79     1459.28      9.14 o
  -3   1   1     3066.07     3291.67     16.27 o
  -2   1   1     2459.39     2673.49      9.19 o
   2   1   1     2495.64     2713.20     25.62 o
   3   1   1     3077.66     3338.81     35.72 o
   4   1   1     1441.78     1497.10     35.56 o
   5   1   1      243.99      276.25     11.47 o
   6   1   1      112.58      111.56      5.49 o
   7   1   1        5.57        5.41      2.29 o
   8   1   1       80.29       87.04      5.82 o
   9   1   1       27.02       53.92      5.45 o
  -9   2   1       18.71       25.63      5.44 o
  -8   2   1       18.51       18.80      4.65 o
  -7   2   1       73.22       74.13      6.58 o
  -6   2   1      110.51      102.78      6.67 o
  -5   2   1      131.67      119.57      3.90 o
  -4   2   1      625.87      658.94      7.76 o
  -3   2   1      379.91      403.10      7.54 o
  -2   2   1      856.62      856.02     11.93 o
  -1   2   1     2909.89     3134.12     17.36 o
   2   2   1      869.02      874.98     13.57 o
   3   2   1      359.69      393.16      6.32 o
   4   2   1      617.50      670.31      4.97 o
   5   2   1      125.54      107.55      3.32 o
   6   2   1      110.54      100.07     12.15 o
   7   2   1       71.85       73.50      8.40 o
   8   2   1       17.24       23.31      6.22 o
   9   2   1       19.38       28.07      6.25 o
  -9   3   1       31.90       33.18      6.42 o
  -8   3   1       15.70       23.91      4.65 o
  -7   3   1      112.47      113.86      8.32 o
  -6   3   1      210.70      206.92      5.63 o
  -5   3   1       33.57       37.40      2.37 o
  -3   3   1       50.23       55.41      3.15 o
  -2   3   1     1319.52     1273.83     74.41 o
  -1   3   1      816.62      859.62      4.97 o
   0   3   1      123.55      119.08      1.89 o
   1   3   1      821.83      858.49      7.34 o
   2   3   1     1316.32     1419.24     11.09 o
   3   3   1       49.44       54.77      1.55 o
   4   3   1      497.52      493.64      4.72 o
   5   3   1       31.26       37.41      1.88 o
   6   3   1      210.61      223.59      7.35 o
   7   3   1      108.76      116.66      8.41 o
   8   3   1       15.84       21.53      4.93 o
   9   3   1       33.32       48.85      6.74 o
  -9   4   1        6.58       21.79      5.32 o
  -8   4   1       26.72       29.74      4.92 o
  -7   4   1       34.49       24.31      3.83 o
  -6   4   1       50.12       46.69      2.77 o
  -5   4   1      122.72      138.48      7.52 o
  -4   4   1      158.03      170.63      8.27 o
  -3   4   1      659.50      676.01     15.93 o
  -2   4   1       67.26       75.55      5.30 o
  -1   4   1     1547.86     1686.43     19.03 o
   0   4   1      340.24      323.67      4.10 o
   1   4   1     1576.45     1725.12     23.03 o
   2   4   1       70.56       75.30      2.78 o
   3   4   1      645.61      644.05     10.05 o
   4   4   1      163.10      153.04     13.77 o
   5   4   1      126.80      122.17      3.52 o
   6   4   1       50.47       48.75      3.59 o
   7   4   1       33.90       26.98      4.07 o
   8   4   1       26.37       36.18      5.71 o
   9   4   1        6.84       17.15      3.39 o
  -9   5   1        3.00        4.31      3.28 o
  -8   5   1        4.25        2.54      1.89 o
  -7   5   1       27.83       29.81      3.30 o
  -6   5   1      110.70      111.06      5.50 o
  -5   5   1       59.00       66.87      4.10 o
  -4   5   1      178.24      193.92      6.34 o
  -3   5   1      110.85      114.09      4.27 o
  -2   5   1      363.26      373.37     12.30 o
  -1   5   1     1765.97     1875.84     21.79 o
   0   5   1      544.25      567.35      4.85 o
   1   5   1     1740.36     1856.33     10.63 o
   2   5   1      373.87      394.47     11.55 o
   3   5   1      116.74      129.55      6.98 o
   4   5   1      176.63      182.03      5.29 o
   5   5   1       56.00       50.72      7.26 o
   6   5   1      109.42      105.66      5.12 o
   7   5   1       27.31       27.41      3.11 o
   8   5   1        5.04        2.84      6.93 o
   9   5   1        2.84        3.92      3.15 o
  -8   6   1       13.67       11.73      2.97 o
  -7   6   1       69.49       68.22      5.91 o
  -6   6   1       34.91       42.90      6.49 o
  -5   6   1       25.70       31.03      2.87 o
  -4   6   1      370.12      358.07      8.39 o
  -3   6   1       10.36       11.17      1.87 o
  -2   6   1      316.77      340.22     16.09 o
  -1   6   1      883.89      899.38     13.46 o
   0   6   1      691.24      771.23      5.83 o
   1   6   1      887.12      942.81      8.89 o
   2   6   1      307.00      327.62     11.37 o
   3   6   1        9.06        9.84      2.67 o
   4   6   1      376.57      361.50      8.06 o
   5   6   1       26.36       26.30      2.51 o
   6   6   1       36.80       44.52      3.51 o
   7   6   1       68.54       58.36      4.45 o
   8   6   1       13.68       14.05      2.95 o
  -7   7   1        0.38        1.58      2.02 o
  -6   7   1       71.17       67.83      4.61 o
  -5   7   1        9.77        8.54      1.32 o
  -4   7   1      120.00      125.32      5.41 o
  -3   7   1      174.12      165.78      6.11 o
  -2   7   1      135.19      120.97      7.57 o
  -1   7   1        4.81        6.36      1.27 o
   0   7   1      104.21       97.21      2.24 o
   1   7   1        4.62        4.17      0.83 o
   2   7   1      132.50      127.50      7.68 o
   3   7   1      171.02      165.50      9.16 o
   4   7   1      118.14      131.42      5.04 o
   5   7   1       10.23        7.67      1.24 o
   6   7   1       71.88       64.03      4.91 o
   7   7   1        0.37       -0.67      2.47 o
  -6   8   1        0.59       -3.00      3.00 o
  -5   8   1       58.21       63.62      3.38 o
  -4   8   1       30.80       36.34      3.21 o
  -3   8   1       93.45       90.59      7.40 o
  -2   8   1      125.61      116.75      7.77 o
  -1   8   1      183.24      175.87      4.42 o
   0   8   1       37.68       42.41      2.06 o
   1   8   1      177.94      180.07      5.17 o
   2   8   1      126.66      114.41      7.92 o
   3   8   1       92.15      104.72      7.75 o
   4   8   1       30.15       36.62      5.03 o
   5   8   1       57.78       54.42      6.25 o
   6   8   1        0.68       -1.80      2.10 o
   7   8   1        1.96        6.01      3.24 o
  -6   9   1       32.49       29.93      5.41 o
  -5   9   1       10.38       12.10      4.31 o
  -4   9   1       13.13       13.37      2.29 o
  -3   9   1       44.01       33.31      4.64 o
  -2   9   1       18.70       16.48      3.54 o
  -1   9   1       26.64       29.74      2.01 o
   0   9   1       49.89       49.71      2.28 o
   1   9   1       27.27       28.21      2.62 o
   2   9   1       17.53       18.24      3.82 o
   3   9   1       42.87       41.50      5.46 o
   4   9   1       13.47       13.38      2.21 o
   5   9   1       10.73       19.68      4.86 o
   6   9   1       32.04       42.58      6.38 o
  -5  10   1       11.68       16.63      4.13 o
  -4  10   1        8.09        7.74      2.15 o
  -3  10   1       70.77       68.67      7.27 o
  -2  10   1       54.77       53.96      3.95 o
  -1  10   1       19.29       14.84      3.72 o
   0  10   1        4.13        3.97      1.17 o
   1  10   1       18.96       15.42      2.16 o
   2  10   1       54.61       45.93      3.85 o
   3  10   1       71.77       71.73      7.45 o
   4  10   1        8.20        8.44      2.11 o
   5  10   1       10.63       17.31      4.68 o
  -4  11   1        2.23        1.50      2.01 o
  -3  11   1        1.62        3.30      1.83 o
  -2  11   1       10.35       17.89      4.44 o
  -1  11   1        5.27        7.90      3.45 o
   0  11   1       25.10       26.91      3.52 o
   1  11   1        5.59        8.15      3.25 o
   2  11   1       10.93       17.51      4.31 o
   3  11   1        1.72        4.95      3.40 o
  -3  12   1        2.37        3.61      2.44 o
  -1  12   1        3.61        2.58      3.13 o
   1  12   1        3.91       10.43      3.64 o
   2   0   2      551.17      531.37      4.27 o
   3   0   2       55.72       76.67      1.30 o
   4   0   2      545.80      592.88      6.13 o
   5   0   2     1206.87     1157.81     15.36 o
   6   0   2        2.16        8.43      8.01 o
   7   0   2        3.33       14.58      7.08 o
   8   0   2        3.74       16.17      4.99 o
   9   0   2       16.61       14.41      4.20 o
  -9   1   2       51.93       24.08      6.35 o
  -8   1   2       10.84       11.45      3.72 o
  -7   1   2       11.93       16.08      3.48 o
  -6   1   2       97.48       80.44      2.80 o
  -5   1   2      319.31      319.82      7.26 o
  -4   1   2      199.73      220.75      5.33 o
  -3   1   2     1252.04     1252.14     13.35 o
  -2   1   2     3739.97     3796.85     20.25 o
   1   1   2     2556.71     2506.63     11.76 o
   2   1   2     3711.23     3812.73     26.21 o
   3   1   2     1266.73     1453.45     17.69 o
   4   1   2      198.99      210.41     45.70 o
   5   1   2      324.55      340.31     12.36 o
   6   1   2       99.86       95.07      5.06 o
   7   1   2       12.59       18.70      2.93 o
   8   1   2       11.89       23.14      4.19 o
   9   1   2       51.92       80.39      8.85 o
  -9   2   2       12.30       11.84      4.06 o
  -8   2   2        5.47        6.49      3.08 o
  -7   2   2        5.62        4.95      2.66 o
  -6   2   2       35.09       33.35      2.53 o
  -5   2   2       93.48      101.77      8.19 o
  -2   2   2     1101.85      719.87    523.25 o
  -1   2   2       93.76       97.01      2.43 o
   0   2   2     1561.46     1475.73      9.55 o
   1   2   2       88.95       94.68      2.09 o
   2   2   2     1097.29     1159.11      7.59 o
   3   2   2      274.09      235.74      2.95 o
   4   2   2      716.57      745.95      6.38 o
   5   2   2       93.92      113.35      4.94 o
   6   2   2       36.07       42.22      3.59 o
   7   2   2        5.64        8.23      2.42 o
   8   2   2        5.46       15.15      3.45 o
  -9   3   2        4.21        9.16      4.61 o
  -8   3   2       20.44       17.69      3.99 o
  -7   3   2        5.68        9.74      3.03 o
  -6   3   2      183.97      177.46      5.48 o
  -5   3   2       17.20       17.33      1.78 o
  -2   3   2     1355.73     1293.56     52.81 o
  -1   3   2      200.51      212.07      3.85 o
   0   3   2     5177.31     5074.24     12.64 o
   1   3   2      202.77      209.23      2.91 o
   2   3   2     1338.62     1271.28     19.92 o
   3   3   2      226.52      213.84      2.77 o
   4   3   2      143.08      151.41      2.70 o
   5   3   2       17.97       17.36      1.17 o
   6   3   2      186.73      198.91     13.52 o
   7   3   2        5.72       21.60      7.08 o
   8   3   2       20.86       32.12      5.13 o
   9   3   2        4.14       11.81      4.66 o
  -9   4   2       12.60        8.72      3.97 o
  -8   4   2       23.61       21.83      4.55 o
  -7   4   2       66.08       59.06      5.79 o
  -6   4   2       24.76       22.32      2.11 o
  -5   4   2      110.99       94.42      7.57 o
  -4   4   2      609.83      620.67     15.87 o
  -3   4   2      471.26      482.39     11.91 o
  -2   4   2      687.07      711.97      9.56 o
  -1   4   2      323.53      343.56     14.87 o
   0   4   2      544.38      583.52      5.44 o
   1   4   2      326.82      324.43      4.48 o
   3   4   2      466.17      462.61      6.30 o
   4   4   2      604.68      591.85     14.17 o
   5   4   2      115.95      102.85      2.50 o
   6   4   2       22.89       21.11      2.45 o
   7   4   2       66.44       62.34      4.60 o
   8   4   2       22.88       26.62      5.40 o
   9   4   2       12.68        9.02      2.93 o
  -9   5   2       27.27       32.62      5.84 o
  -8   5   2       37.52       40.38      9.56 o
  -7   5   2       32.60       33.46      3.61 o
  -6   5   2       57.46       59.17      4.32 o
  -5   5   2       46.99       52.53      5.42 o
  -4   5   2      203.70      200.86      6.53 o
  -3   5   2      119.98      118.78      3.25 o
  -2   5   2       37.45       37.92      2.91 o
  -1   5   2      468.00      499.40      5.80 o
   0   5   2     2069.33     2107.53      9.18 o
   1   5   2      475.30      500.08      8.79 o
   2   5   2       40.61       46.18      4.14 o
   3   5   2      114.54      111.98      3.35 o
   4   5   2      208.22      206.42      4.37 o
   5   5   2       45.79       48.10      2.26 o
   6   5   2       54.32       59.00      5.49 o
   7   5   2       33.62       32.17      5.18 o
   8   5   2       38.02       36.10      3.98 o
   9   5   2       26.73       45.83      6.63 o
  -8   6   2        8.60        9.20      4.76 o
  -7   6   2       96.25       82.41      5.97 o
  -6   6   2       41.69       35.74      3.48 o
  -5   6   2       78.10       86.31      7.08 o
  -4   6   2       36.75       42.12      3.17 o
  -3   6   2      295.30      287.38      7.50 o
  -2   6   2       40.29       49.23      2.75 o
  -1   6   2      223.12      195.09      3.99 o
   0   6   2        3.82        4.42      0.63 o
   1   6   2      223.18      213.13      9.54 o
   2   6   2       39.49       44.19      4.50 o
   3   6   2      297.31      315.44     11.72 o
   4   6   2       37.71       43.56      2.20 o
   5   6   2       77.08       86.28      4.18 o
   6   6   2       42.20       41.45      3.36 o
   7   6   2       96.92      104.86      6.70 o
   8   6   2        8.18        6.35      2.69 o
  -7   7   2       53.49       54.99      4.31 o
  -6   7   2       13.17       16.13      5.46 o
  -5   7   2        0.01        4.54      2.93 o
  -4   7   2       43.08       43.35      3.43 o
  -3   7   2       64.72       59.86      3.78 o
  -2   7   2       17.88       12.31      2.88 o
  -1   7   2      256.87      268.93      4.96 o
   0   7   2      187.58      182.28      3.01 o
   1   7   2      262.99      280.30      6.05 o
   2   7   2       18.40       14.05      2.95 o
   3   7   2       63.20       59.17      5.54 o
   4   7   2       42.92       44.65      2.36 o
   5   7   2        0.01       -1.66      1.66 o
   6   7   2       13.36       17.34      4.13 o
   7   7   2       53.51       51.43      6.42 o
  -6   8   2       77.83       76.58      7.81 o
  -5   8   2       18.89       20.51      2.71 o
  -4   8   2       33.55       31.42      3.04 o
  -3   8   2       89.56       91.00      4.95 o
  -2   8   2      106.92      104.64      7.43 o
  -1   8   2       30.80       29.91      2.50 o
   0   8   2       10.77       11.72      1.15 o
   1   8   2       29.89       32.57      2.51 o
   2   8   2      107.84      108.69      7.69 o
   3   8   2       89.09       90.36      7.33 o
   4   8   2       30.54       27.23      2.77 o
   5   8   2       18.35       18.85      4.11 o
   6   8   2       78.91       72.54      7.62 o
   7   8   2        9.70        5.53      3.05 o
  -6   9   2       16.68       20.00      4.57 o
  -5   9   2       67.53       73.95     12.04 o
  -4   9   2       54.94       51.86      4.05 o
  -3   9   2        1.77        1.70      1.53 o
  -2   9   2       41.72       41.33      5.37 o
  -1   9   2       24.37       21.26      2.65 o
   0   9   2      466.31      437.31      6.31 o
   1   9   2       23.38       22.36      2.53 o
   2   9   2       38.63       37.69      3.42 o
   3   9   2        1.71        2.09      2.38 o
   4   9   2       55.20       55.37      4.07 o
   5   9   2       68.85       73.48      7.93 o
   6   9   2       17.32       22.14      4.82 o
  -5  10   2       18.64       18.22      4.20 o
  -4  10   2       62.71       56.80      4.55 o
  -3  10   2        3.22        3.79      1.75 o
  -2  10   2       40.94       42.32      5.70 o
  -1  10   2       13.08       12.40      1.99 o
   0  10   2       35.07       32.86      2.66 o
   1  10   2       12.98       15.64      2.70 o
   2  10   2       39.44       38.48      3.57 o
   3  10   2        3.19        5.11      2.85 o
   4  10   2       61.22       62.66      7.21 o
   5  10   2       19.12       24.88      4.95 o
  -4  11   2        3.64        0.38      2.03 o
  -3  11   2       15.58       13.20      2.58 o
  -2  11   2        9.80        8.86      3.28 o
  -1  11   2       16.18       19.21      4.17 o
   0  11   2       53.60       56.10      6.80 o
   1  11   2       15.84       14.67      4.02 o
   2  11   2        9.18        8.45      3.66 o
   3  11   2       16.25       21.57      5.02 o
  -3  12   2        7.86        6.50      3.39 o
  -1  12   2        4.00        1.63      2.30 o
   0  12   2        0.52       -0.75      2.32 o
   1  12   2        4.18        7.66      3.36 o
   2   0   3     6960.78     7173.91     26.25 o
   3   0   3       73.71       63.15      1.79 o
   4   0   3       22.21       12.57      2.25 o
   5   0   3       27.46       30.86      3.25 o
   6   0   3      214.66      209.89     10.24 o
   7   0   3      144.46      161.87      9.70 o
   8   0   3        0.00        2.24      3.85 o
   9   0   3       31.31       38.73      6.10 o
  -9   1   3        8.86       11.68      4.63 o
  -8   1   3       97.09      110.67      8.91 o
  -7   1   3        9.71        4.66      2.76 o
  -6   1   3       18.13       16.21      2.07 o
  -5   1   3      111.22       99.60      4.10 o
  -4   1   3     1180.32     1146.74     33.58 o
  -3   1   3      551.63      522.85      7.86 o
  -2   1   3      277.25      309.02      3.87 o
   0   1   3     1989.27     2116.47     10.25 o
   2   1   3      260.52      286.85      4.39 o
   3   1   3      573.21      531.29      7.10 o
   4   1   3     1194.47     1167.20    107.02 o
   5   1   3      107.35       97.95      4.17 o
   6   1   3       19.09       23.48      5.44 o
   7   1   3       10.41       12.12      2.87 o
   8   1   3       97.08      108.04      9.13 o
   9   1   3        9.49       26.08      5.86 o
  -9   2   3       64.32       66.09      7.89 o
  -8   2   3       20.60       18.54      4.12 o
  -7   2   3       28.77       28.83      4.41 o
  -6   2   3      302.20      298.61      7.46 o
  -5   2   3      163.86      153.30     13.11 o
  -1   2   3       47.41       44.61      1.63 o
   0   2   3     2919.14     2943.80     12.74 o
   1   2   3       53.39       53.15      1.95 o
   2   2   3     2092.56     2151.66     13.80 o
   3   2   3      487.79      461.70      5.07 o
   4   2   3      254.90      260.46      6.27 o
   5   2   3      157.94      151.89      5.55 o
   6   2   3      300.87      313.80     22.63 o
   7   2   3       30.48       35.28      4.90 o
   8   2   3       21.57       32.81      4.31 o
   9   2   3       64.55      103.49     10.10 o
  -9   3   3        7.19       11.55      4.25 o
  -8   3   3       28.68       31.26      4.87 o
  -7   3   3      108.35      111.98      4.83 o
  -6   3   3        1.36        0.71      1.15 o
  -2   3   3       47.72       41.68      2.19 o
  -1   3   3      943.85     1021.44      7.97 o
   0   3   3       41.33       30.97      0.98 o
   1   3   3      927.10     1024.92      6.93 o
   2   3   3       53.71       52.32      1.64 o
   3   3   3      184.15      191.34      2.66 o
   4   3   3      613.67      623.29     11.42 o
   5   3   3      111.08      113.55      6.48 o
   6   3   3        1.01        3.39      5.18 o
   7   3   3      110.80      125.66      6.17 o
   8   3   3       28.78       43.79      4.95 o
  -9   4   3       24.04       30.57      5.56 o
  -8   4   3       19.73       21.11      3.99 o
  -7   4   3       13.97        8.19      2.64 o
  -6   4   3      186.94      193.23     13.04 o
  -3   4   3      113.68      101.67      3.98 o
  -2   4   3      938.36      936.02     12.12 o
  -1   4   3      213.19      178.54      3.45 o
   0   4   3      837.45      862.48      7.64 o
   1   4   3      220.61      192.32      3.53 o
   2   4   3      940.87      925.03      8.11 o
   3   4   3      105.16       94.53      4.58 o
   4   4   3       18.28       14.27      0.80 o
   5   4   3       96.36       88.56      2.84 o
   6   4   3      188.22      192.47      6.80 o
   7   4   3       13.82       14.47      2.42 o
   8   4   3       18.79       19.57      3.18 o
   9   4   3       25.14       35.55      5.70 o
  -9   5   3        4.11       -1.50      3.20 o
  -8   5   3       52.02       65.34      5.02 o
  -7   5   3       92.69      114.82      6.05 o
  -6   5   3       60.71       65.29      4.61 o
  -5   5   3      566.07      539.82     16.88 o
  -4   5   3       37.15       39.53      2.83 o
  -3   5   3      106.26      104.69      3.00 o
  -2   5   3      146.09      149.92      3.90 o
  -1   5   3      316.66      324.36      6.40 o
   0   5   3       79.10       82.38      2.16 o
   1   5   3      320.80      332.30      6.53 o
   2   5   3      148.34      163.68      8.31 o
   3   5   3      110.57      109.41      2.54 o
   4   5   3       39.87       41.99      2.01 o
   5   5   3      552.39      555.21     10.28 o
   6   5   3       59.96       53.33      5.29 o
   7   5   3       94.83      108.74      5.65 o
   8   5   3       50.17       53.02      4.68 o
  -8   6   3        1.46       -1.76      2.97 o
  -7   6   3       47.60       47.49      5.69 o
  -6   6   3       98.19      108.61      5.87 o
  -5   6   3       40.26       39.68      5.13 o
  -4   6   3      365.75      336.24      8.43 o
  -3   6   3       77.58       73.62      2.65 o
  -2   6   3        8.88       13.48      2.83 o
  -1   6   3       35.49       34.05      3.25 o
   0   6   3      225.15      243.60      4.43 o
   1   6   3       31.38       38.11      2.70 o
   2   6   3        7.11       10.01      2.57 o
   3   6   3       77.62       71.01      2.89 o
   4   6   3      375.20      341.23      6.48 o
   5   6   3       41.42       41.97      2.95 o
   6   6   3       95.48      110.90      9.26 o
   7   6   3       45.91       32.32      9.26 o
   8   6   3        1.41        5.07      3.21 o
  -7   7   3        3.00        2.37      1.75 o
  -6   7   3       97.93      100.43      5.95 o
  -5   7   3      276.30      290.24     13.66 o
  -4   7   3       10.73        9.65      1.94 o
  -3   7   3       73.55       69.85      4.05 o
  -2   7   3      202.95      193.36      9.52 o
  -1   7   3      140.25      141.48      3.55 o
   0   7   3        3.44        1.81      0.66 o
   1   7   3      139.23      148.39      4.46 o
   2   7   3      205.55      197.03      9.55 o
   3   7   3       77.56       71.60      2.98 o
   4   7   3       11.01        9.75      1.09 o
   5   7   3      271.79      280.15     12.99 o
   6   7   3       98.35       85.67      7.86 o
   7   7   3        3.06        4.43      2.54 o
  -6   8   3        2.79        3.11      1.74 o
  -5   8   3       47.03       50.25      3.87 o
  -4   8   3       40.21       41.28      3.67 o
  -3   8   3      195.72      173.32      6.74 o
  -2   8   3       40.22       47.19      5.31 o
  -1   8   3      135.88      118.09      5.59 o
   0   8   3      149.21      147.44      3.40 o
   1   8   3      140.78      123.90      4.31 o
   2   8   3       43.04       45.05      5.07 o
   3   8   3      197.21      206.92     10.84 o
   4   8   3       40.93       43.85      3.44 o
   5   8   3       45.04       53.73      6.41 o
   6   8   3        2.56        0.63      2.33 o
   7   8   3       25.60       28.19      5.20 o
  -6   9   3       14.72       10.40      3.40 o
  -5   9   3       77.48       82.80      8.72 o
  -4   9   3       39.59       40.62      3.79 o
  -3   9   3        9.56       10.87      2.11 o
  -2   9   3       76.61       82.58      7.26 o
  -1   9   3       66.38       65.67      2.84 o
   0   9   3       37.28       41.34      2.79 o
   1   9   3       68.55       71.32      4.25 o
   2   9   3       77.63       75.62      4.80 o
   3   9   3       10.25       10.72      3.44 o
   4   9   3       40.23       40.41      3.44 o
   5   9   3       78.49       83.67      8.02 o
   6   9   3       14.51       13.47      4.16 o
  -5  10   3       11.07        9.70      4.01 o
  -4  10   3       39.47       40.42      4.01 o
  -3  10   3       49.21       47.33      4.16 o
  -2  10   3       62.01       68.84      7.00 o
  -1  10   3       43.95       43.95      3.37 o
   0  10   3        1.91        1.15      1.20 o
   1  10   3       42.81       42.43      7.59 o
   2  10   3       62.98       69.45      4.70 o
   3  10   3       51.25       55.46      6.77 o
   4  10   3       39.63       52.55      6.90 o
   5  10   3       10.10        8.10      3.61 o
  -4  11   3       38.52       37.92      5.51 o
  -3  11   3        9.30       11.36      2.60 o
  -2  11   3        8.32        8.11      3.32 o
  -1  11   3       33.66       36.46      5.54 o
   0  11   3        3.07       10.52      3.34 o
   1  11   3       34.44       34.55      5.48 o
   2  11   3        8.51        5.20      1.89 o
   3  11   3        9.34       13.20      2.66 o
  -3  12   3       13.53       14.35      4.22 o
  -1  12   3       18.26       23.83      5.12 o
   0  12   3        7.58        6.41      3.35 o
   2   0   4       44.79       39.29      1.27 o
   3   0   4       19.45       22.61      1.77 o
   4   0   4       49.16       53.02      1.69 o
   5   0   4       77.93       71.98      4.55 o
   6   0   4      474.73      487.52     15.06 o
   7   0   4       25.61       20.88      4.01 o
   8   0   4       60.19       64.11      7.19 o
   9   0   4       12.68       21.44      5.49 o
  -9   1   4        4.40       11.83      4.06 o
  -8   1   4       20.80       14.28      3.89 o
  -7   1   4       41.29       37.40      5.03 o
  -6   1   4      374.65      329.49      8.75 o
  -5   1   4      193.41      201.80      3.88 o
  -4   1   4     2438.52     2278.11     14.22 o
  -3   1   4      298.68      336.64      3.66 o
  -2   1   4     1899.39     1875.11     22.93 o
  -1   1   4      662.96      590.23      6.96 o
   0   1   4     3206.79     3391.03     11.31 o
   2   1   4     1854.67     1777.00     15.06 o
   3   1   4      289.55      323.78      8.15 o
   4   1   4     2466.58     2473.82     32.09 o
   5   1   4      201.82      199.74      4.87 o
   6   1   4      370.90      366.72     13.56 o
   7   1   4       41.43       49.76      5.86 o
   8   1   4       20.70       30.96      5.92 o
   9   1   4        4.30       14.71      5.09 o
  -9   2   4       40.26       40.08      6.07 o
  -8   2   4        4.22       -0.14      3.31 o
  -7   2   4      151.71      132.40      8.62 o
  -6   2   4      406.97      413.17     12.92 o
  -5   2   4      247.18      266.86      8.81 o
  -4   2   4       67.85       68.04      2.05 o
  -2   2   4       88.65       54.99     27.37 o
  -1   2   4     2674.29     2766.87     10.58 o
   0   2   4       59.44       47.43      1.33 o
   1   2   4     2650.76     2840.05     30.00 o
   2   2   4       95.34       95.76      1.90 o
   3   2   4      210.55      214.13      3.26 o
   4   2   4       66.84       75.25      3.87 o
   5   2   4      243.81      286.43     15.35 o
   6   2   4      405.21      441.15     10.37 o
   7   2   4      156.05      165.52     10.55 o
   8   2   4        3.74       10.89      4.60 o
  -9   3   4       22.32       34.03      5.81 o
  -8   3   4       87.92       76.88      7.49 o
  -7   3   4       61.18       56.46      3.77 o
  -6   3   4      182.00      177.02     12.84 o
  -2   3   4      673.55      668.65      6.73 o
  -1   3   4      158.21      145.77      2.50 o
   0   3   4      124.22      123.53      2.14 o
   1   3   4      158.16      151.02      2.51 o
   2   3   4      680.86      664.57      6.84 o
   3   3   4      945.55      917.36      7.93 o
   4   3   4       55.72       49.22      1.64 o
   5   3   4      413.25      433.42      8.67 o
   6   3   4      181.70      185.48      6.68 o
   7   3   4       60.03       49.89     10.29 o
   8   3   4       87.66       65.99      9.24 o
   9   3   4       21.62       27.62      5.07 o
  -9   4   4        9.41        7.16      3.74 o
  -8   4   4       22.59       21.81      4.52 o
  -7   4   4       17.62       21.92      4.17 o
  -6   4   4      211.55      225.13      7.84 o
  -3   4   4      229.28      238.47      6.11 o
  -2   4   4      534.25      562.44      8.89 o
  -1   4   4      402.04      407.06      5.37 o
   0   4   4      978.77     1064.12      6.84 o
   1   4   4      386.91      385.61      4.53 o
   2   4   4      526.33      596.34      8.24 o
   3   4   4      231.22      251.24      5.33 o
   4   4   4      245.51      255.84      2.66 o
   5   4   4       62.53       63.38      2.80 o
   6   4   4      213.10      212.27      7.10 o
   7   4   4       19.25       16.30      2.76 o
   8   4   4       22.31       20.39      4.37 o
   9   4   4        9.25       10.98      3.85 o
  -8   5   4       34.66       29.38      5.01 o
  -7   5   4       29.44       28.86      3.51 o
  -6   5   4       29.46       28.18      4.56 o
  -5   5   4       50.76       56.37      5.86 o
  -4   5   4      143.73      127.78      7.78 o
  -3   5   4      175.71      172.56      3.80 o
  -2   5   4      448.69      471.89      6.98 o
  -1   5   4      145.36      133.56      6.46 o
   0   5   4       42.63       34.74      1.25 o
   1   5   4      140.21      128.61      4.35 o
   2   5   4      443.54      454.91     10.36 o
   3   5   4      177.43      179.37      4.85 o
   4   5   4      137.94      137.07      2.79 o
   5   5   4       48.64       55.93      3.83 o
   6   5   4       32.77       34.28      3.09 o
   7   5   4       28.87       25.93      9.23 o
   8   5   4       34.21       32.06      5.48 o
  -8   6   4       24.93       17.04      3.71 o
  -7   6   4        7.73        4.44      2.55 o
  -6   6   4       18.89       19.97      4.04 o
  -5   6   4       28.69       31.02      4.63 o
  -4   6   4      187.31      200.23      6.70 o
  -3   6   4       16.96       16.13      1.29 o
  -2   6   4      597.25      562.39     10.47 o
  -1   6   4       16.23       21.36      1.32 o
   0   6   4      478.43      410.79      4.56 o
   1   6   4       15.23       21.73      1.91 o
   2   6   4      592.61      564.87     26.26 o
   3   6   4       16.79       16.15      1.04 o
   4   6   4      187.74      201.40      4.18 o
   5   6   4       29.84       31.82      2.12 o
   6   6   4       21.19       19.08      3.80 o
   7   6   4        8.08        6.02      2.90 o
   8   6   4       25.30       34.16      5.44 o
  -8   7   4        2.83       -1.85      3.30 o
  -7   7   4        1.23        1.05      2.64 o
  -6   7   4       18.64       20.04      4.15 o
  -5   7   4       57.45       57.82      6.65 o
  -4   7   4       34.45       29.41      2.94 o
  -3   7   4       19.32       18.87      2.31 o
  -2   7   4      562.01      567.77     11.18 o
  -1   7   4       55.74       49.45      2.08 o
   0   7   4        1.59        3.23      0.74 o
   1   7   4       55.95       48.63      2.70 o
   2   7   4      560.06      374.05    103.97 o
   3   7   4       19.96       18.13      1.41 o
   4   7   4       32.04       30.69      4.41 o
   5   7   4       57.33       58.97      6.20 o
   6   7   4       19.84       18.01      3.96 o
   7   7   4        1.59        0.21      2.58 o
  -6   8   4        5.72        1.93      2.48 o
  -5   8   4       68.95       67.26      7.20 o
  -4   8   4      216.74      229.82      8.06 o
  -3   8   4      239.80      223.16      7.81 o
  -2   8   4       72.03       64.42      5.99 o
  -1   8   4       77.75       86.54      4.06 o
   0   8   4      223.54      220.07      3.95 o
   1   8   4       80.79       94.60      3.83 o
   2   8   4       70.68       64.88      6.07 o
   3   8   4      238.39      238.79     11.69 o
   4   8   4      216.78      218.61     11.64 o
   5   8   4       69.10       62.47      6.71 o
   6   8   4        6.94        6.42      2.83 o
   7   8   4       11.42       15.20      4.08 o
  -6   9   4       14.75       13.41      4.13 o
  -5   9   4       74.07       72.81      4.96 o
  -4   9   4       33.06       33.97      3.61 o
  -3   9   4       36.93       35.41      3.36 o
  -2   9   4      196.43      185.62     10.59 o
  -1   9   4       28.44       29.91      2.81 o
   0   9   4       54.63       51.75      3.04 o
   1   9   4       29.75       35.13      3.14 o
   2   9   4      194.60      193.33      7.34 o
   3   9   4       33.97       37.30      5.16 o
   4   9   4       34.21       33.20      5.15 o
   5   9   4       76.80       93.22      8.66 o
   6   9   4       15.01       12.57      4.12 o
  -5  10   4        6.63       11.12      3.92 o
  -4  10   4       46.33       50.70      4.45 o
  -3  10   4       15.62       14.12      2.55 o
  -2  10   4       12.30       12.44      3.50 o
  -1  10   4       71.47       79.99      4.73 o
   0  10   4       15.76       14.13      2.14 o
   1  10   4       70.32       74.26      5.19 o
   2  10   4       12.05       14.09      2.55 o
   3  10   4       15.62       16.87      2.96 o
   4  10   4       46.54       50.18      6.37 o
   5  10   4        6.12       10.45      3.99 o
  -4  11   4        4.03        8.98      3.67 o
  -3  11   4        2.51        3.04      2.52 o
  -2  11   4        0.41       -0.09      1.58 o
  -1  11   4        0.75       -1.93      2.49 o
   0  11   4        0.73        2.37      2.60 o
   1  11   4        0.77        0.63      1.77 o
   2  11   4        0.34        0.47      2.14 o
   3  11   4        2.67        6.56      2.25 o
  -4  12   4       12.13       10.87      3.92 o
  -3  12   4        0.44       -1.72      2.41 o
  -2  12   4        1.08       -1.50      2.56 o
  -1  12   4        4.69        4.33      2.43 o
   0  12   4       12.87       10.57      3.44 o
   1   0   5     2900.70     2936.41     31.31 o
   2   0   5     2719.70     2578.99     16.27 o
   3   0   5       75.60       75.09      1.97 o
   4   0   5        6.45        3.70      0.46 o
   5   0   5      169.01      182.75     12.67 o
   6   0   5        8.95        3.62      2.66 o
   7   0   5        0.18       -1.89      2.97 o
   8   0   5       28.19       22.18      4.35 o
   9   0   5       62.98       80.70      9.02 o
  -9   1   5        8.87       11.62      4.17 o
  -8   1   5        9.13        5.59      2.79 o
  -7   1   5       28.11       29.74      4.33 o
  -6   1   5       97.75       97.42      5.41 o
  -5   1   5      102.00      105.04      3.23 o
  -4   1   5      123.21      128.38      2.63 o
  -3   1   5     1069.85     1112.50      8.47 o
  -2   1   5     1800.22     1828.30     10.10 o
  -1   1   5       54.27       51.25      1.72 o
   0   1   5     7247.68     7264.71     21.78 o
   1   1   5       58.78       55.49      1.51 o
   2   1   5     1814.93     1765.93     14.67 o
   3   1   5     1068.89     1111.16     15.70 o
   4   1   5      122.20      127.95     14.91 o
   5   1   5      106.00      114.96      6.83 o
   6   1   5       94.84       98.35      7.07 o
   7   1   5       27.38       33.58      4.92 o
   8   1   5        8.50        9.78      4.14 o
  -9   2   5       44.99       51.49      6.96 o
  -8   2   5       19.68        9.43      3.68 o
  -7   2   5        6.77        2.39      1.34 o
  -6   2   5      402.03      373.07      6.98 o
  -5   2   5      615.40      566.16     13.62 o
  -4   2   5      972.62      892.15      9.07 o
  -3   2   5      225.17      194.51      5.98 o
  -2   2   5      598.20      414.61      6.96 o
  -1   2   5     2355.39     2408.39     11.93 o
   0   2   5     2382.47     2449.47     12.00 o
   1   2   5     2349.34     2422.83      9.43 o
   2   2   5      613.87      637.48      7.41 o
   3   2   5      241.29      225.02      3.53 o
   4   2   5      971.24      966.57     11.83 o
   5   2   5      612.40      630.65     16.28 o
   6   2   5      393.19      369.80     13.97 o
   7   2   5        5.80        5.25      3.16 o
   8   2   5       20.88       27.85      5.45 o
  -8   3   5        7.60        0.86      3.22 o
  -7   3   5       18.40       17.82      2.36 o
  -6   3   5       26.63       25.23      2.69 o
  -2   3   5     1604.74     1663.66     12.78 o
  -1   3   5       52.05       61.19      1.65 o
   0   3   5      134.06      131.88      2.70 o
   1   3   5       61.82       71.44      1.82 o
   2   3   5     1635.95     1717.90     46.36 o
   3   3   5      807.42      963.40     16.47 o
   4   3   5      296.37      303.59      6.27 o
   5   3   5      754.79      758.19     13.79 o
   6   3   5       24.34       30.08      3.18 o
   7   3   5       16.42       19.16      2.67 o
   8   3   5        7.48       12.25      3.65 o
   9   3   5       32.62       25.70      4.76 o
  -8   4   5       21.72       22.81      4.01 o
  -7   4   5       86.96       82.98      4.72 o
  -6   4   5      184.13      167.12      8.23 o
  -3   4   5      432.56      405.58      8.11 o
  -2   4   5      293.69      286.15      6.52 o
  -1   4   5      195.63      209.12      3.35 o
   0   4   5     2150.35     2185.87     13.12 o
   1   4   5      196.45      223.43      6.84 o
   2   4   5      294.38      294.61      8.87 o
   3   4   5      431.68      468.02     23.66 o
   4   4   5        5.77        7.40      0.58 o
   5   4   5      341.89      326.43      7.01 o
   6   4   5      180.33      176.85      8.78 o
   7   4   5       86.31       90.47     12.42 o
   8   4   5       22.27       31.71      4.19 o
   9   4   5       16.40       14.19      3.74 o
  -8   5   5       16.36       12.75      2.69 o
  -7   5   5       70.40       71.80      5.20 o
  -6   5   5       41.51       43.34      5.62 o
  -5   5   5      255.68      247.63     11.73 o
  -4   5   5       49.23       40.58      4.62 o
  -3   5   5       14.81       16.39      1.89 o
  -2   5   5      400.72      399.74      7.44 o
  -1   5   5       62.18       63.15      3.09 o
   0   5   5       94.30       92.97      1.91 o
   1   5   5       57.74       57.35      1.83 o
   2   5   5      407.22      354.59     26.42 o
   3   5   5       15.66       22.15      2.11 o
   4   5   5       45.40       43.92      1.50 o
   5   5   5      257.80      248.88      8.08 o
   6   5   5       42.44       43.07      3.86 o
   7   5   5       71.69       65.73      6.72 o
   8   5   5       17.39       21.10      4.49 o
  -8   6   5        0.04       -2.87      3.23 o
  -7   6   5       63.11       58.82      4.84 o
  -6   6   5       21.58       27.84      4.67 o
  -5   6   5       50.15       45.57      5.43 o
  -4   6   5      369.79      363.82      9.06 o
  -3   6   5       59.98       60.67      3.85 o
  -2   6   5      243.15      225.87      6.74 o
  -1   6   5       72.23       67.78      3.38 o
   0   6   5        0.09        1.19      0.53 o
   1   6   5       66.18       67.17      2.92 o
   2   6   5      232.55      235.32      9.65 o
   3   6   5       62.76       61.06      2.59 o
   4   6   5      371.70      359.46      9.61 o
   5   6   5       51.62       47.70      2.59 o
   6   6   5       23.32       30.79      4.65 o
   7   6   5       62.93       65.75      6.87 o
   8   6   5        0.04        0.88      2.32 o
  -8   7   5        8.26        2.94      2.95 o
  -7   7   5        1.13        2.79      4.01 o
  -6   7   5      151.68      144.29     10.49 o
  -5   7   5      240.46      234.65     12.35 o
  -4   7   5       95.58       75.23      4.51 o
  -3   7   5        1.29        1.47      2.19 o
  -2   7   5       25.82       28.37      2.81 o
  -1   7   5      137.20      135.34      5.12 o
   0   7   5      622.42      636.00      9.89 o
   1   7   5      137.71      142.11      4.45 o
   2   7   5       23.85       21.09      3.41 o
   3   7   5        0.82       -2.32      2.32 o
   4   7   5       96.34       91.50      7.21 o
   5   7   5      241.16      233.41     12.02 o
   6   7   5      152.33      147.94     10.11 o
   7   7   5        1.06        3.30      2.66 o
  -7   8   5       38.02       36.39      5.82 o
  -6   8   5       10.09        2.42      2.57 o
  -5   8   5       43.06       37.24      5.45 o
  -4   8   5       45.87       49.47      4.91 o
  -3   8   5       36.43       43.60      3.79 o
  -2   8   5       28.05       25.65      2.77 o
  -1   8   5      129.98      123.90      3.58 o
   0   8   5        3.03        4.66      1.25 o
   1   8   5      135.49      133.35      4.63 o
   2   8   5       29.29       31.74      3.11 o
   3   8   5       34.68       37.21      4.95 o
   4   8   5       44.21       43.12      5.51 o
   5   8   5       43.30       44.56      5.74 o
   6   8   5       10.27       14.75      3.91 o
   7   8   5       38.02       48.18      6.56 o
  -5   9   5       23.33       21.55      3.11 o
  -4   9   5       15.09       15.12      2.64 o
  -3   9   5       17.24       21.84      2.94 o
  -2   9   5       31.78       28.49      3.21 o
  -1   9   5       63.42       66.22      4.07 o
   0   9   5       21.35       25.45      2.31 o
   1   9   5       61.28       67.13      3.55 o
   2   9   5       31.35       37.74      4.09 o
   3   9   5       18.51       18.08      4.08 o
   4   9   5       16.61       23.00      4.36 o
   5   9   5       22.73       23.39      4.51 o
   6   9   5       53.56       49.33      6.52 o
  -5  10   5       23.33       26.93      3.30 o
  -4  10   5        0.40        3.32      2.02 o
  -3  10   5       30.65       29.13      3.43 o
  -2  10   5        2.34        2.32      2.19 o
  -1  10   5       20.50       20.55      2.66 o
   0  10   5       26.29       23.85      4.92 o
   1  10   5       20.74       18.33      2.54 o
   2  10   5        2.65        1.72      1.55 o
   3  10   5       31.33       38.01      3.95 o
   4  10   5        0.46        9.35      3.73 o
   5  10   5       22.31       32.50      5.39 o
  -4  11   5        4.07        2.60      2.52 o
  -3  11   5       15.90       18.08      3.13 o
  -2  11   5       24.58       23.70      3.44 o
  -1  11   5        0.79        3.97      3.10 o
   0  11   5       11.46       14.47      2.35 o
   1  11   5        0.98        3.07      1.97 o
   2  11   5       25.24       26.15      3.30 o
   3  11   5       16.03       17.10      2.88 o
   4  11   5        4.15        9.72      4.15 o
  -4  12   5       16.04       13.68      4.07 o
  -3  12   5        0.09       -0.56      2.76 o
  -2  12   5        3.00        5.15      2.95 o
  -1  12   5       19.07       27.31      5.25 o
   0  12   5       18.69       19.17      4.62 o
   0   0   6       38.01       50.20      3.64 o
   1   0   6        0.86        2.13      0.44 o
   2   0   6     1253.08     1163.04     13.24 o
   3   0   6     1003.12     1011.39      7.69 o
   4   0   6       67.74       75.90      2.36 o
   5   0   6      279.16      275.78      6.63 o
   6   0   6        0.77       -2.82      2.97 o
   7   0   6        5.96        6.24      2.20 o
   8   0   6        2.24        1.10      3.53 o
  -8   1   6        4.99        2.11      2.66 o
  -7   1   6       92.99       74.45      6.74 o
  -6   1   6      157.29      144.42      5.95 o
  -5   1   6       22.25       24.67      1.75 o
  -4   1   6       87.16       94.44      2.65 o
  -3   1   6      495.78      518.92      5.32 o
  -2   1   6      745.27      789.22      4.93 o
  -1   1   6     1343.59     1315.85     14.82 o
   0   1   6        1.10        1.69      0.40 o
   1   1   6     1324.39     1331.17     12.34 o
   2   1   6      747.81      766.46      6.98 o
   3   1   6      499.48      534.21      8.36 o
   4   1   6       85.89       84.09     27.92 o
   5   1   6       25.09       26.23      2.58 o
   6   1   6      153.42      135.47      7.91 o
   7   1   6       92.28       91.53      7.59 o
   8   1   6        5.59       12.68      4.02 o
  -8   2   6        9.80        3.75      3.09 o
  -7   2   6        7.09        5.81      1.92 o
  -6   2   6      184.44      183.37      5.09 o
  -5   2   6      252.27      277.79      6.21 o
  -4   2   6      579.49      499.26     94.31 o
  -3   2   6       54.76       31.44     19.86 o
  -2   2   6     1684.53     1791.51     15.56 o
  -1   2   6     1576.68     1632.62      8.98 o
   0   2   6      399.67      398.72      4.18 o
   1   2   6     1576.12     1603.68      9.06 o
   2   2   6     1704.28     1723.51     12.57 o
   3   2   6       60.38       60.58      2.55 o
   4   2   6      565.95      614.49      8.57 o
   5   2   6      251.05      277.03      8.80 o
   6   2   6      188.40      192.43     10.09 o
   7   2   6        7.16        1.88      2.27 o
   8   2   6        9.75       13.69      4.69 o
  -8   3   6       64.88       69.68      6.81 o
  -7   3   6       57.96       57.08      3.95 o
  -6   3   6       82.19       81.52      5.87 o
  -3   3   6      329.18      204.36    154.57 o
  -2   3   6      727.95      735.79      8.31 o
  -1   3   6      426.39      395.66      5.07 o
   0   3   6      963.30      932.36     11.60 o
   1   3   6      428.49      398.50      5.66 o
   2   3   6      715.32      727.70      5.75 o
   3   3   6      331.67      329.17      7.45 o
   4   3   6      352.23      373.47      5.46 o
   5   3   6      164.49      167.83      4.65 o
   6   3   6       79.67       87.05      4.77 o
   7   3   6       57.81       58.47      4.34 o
   8   3   6       65.53       72.78      7.55 o
   9   3   6       15.64       11.44      3.42 o
  -8   4   6       15.48        8.31      2.90 o
  -7   4   6       24.97       25.49      3.06 o
  -6   4   6      156.06      152.94      7.96 o
  -3   4   6       30.64       33.28      3.55 o
  -2   4   6     1560.20     1588.73     10.06 o
  -1   4   6      133.04      124.96      2.44 o
   0   4   6        0.90        0.88      0.45 o
   1   4   6      134.96      140.28      4.06 o
   2   4   6     1573.84     1700.79     24.18 o
   3   4   6       28.84       32.24      1.86 o
   4   4   6      280.67      290.01      5.28 o
   5   4   6       13.31       11.75      1.57 o
   6   4   6      155.94      159.85     10.46 o
   7   4   6       25.52       29.72      8.85 o
   8   4   6       15.50       17.91      5.12 o
   9   4   6        9.92       10.34      3.54 o
  -8   5   6       30.70       31.19      5.34 o
  -7   5   6       44.30       44.73      6.18 o
  -6   5   6      142.82      135.24      9.42 o
  -5   5   6       48.84       50.39      5.61 o
  -4   5   6      184.85      193.09      9.65 o
  -3   5   6      122.25      114.82      4.75 o
  -2   5   6      104.11      100.58      4.32 o
  -1   5   6      661.98      635.58      6.71 o
   0   5   6      384.95      360.02      5.24 o
   1   5   6      676.56      662.88      8.87 o
   2   5   6      107.69      118.83      7.43 o
   3   5   6      117.83      120.45      4.56 o
   4   5   6      187.84      202.43      4.18 o
   5   5   6       47.91       57.08      2.50 o
   6   5   6      138.01      145.44     12.61 o
   7   5   6       44.07       49.43      4.42 o
   8   5   6       31.31       37.70      5.39 o
  -8   6   6        6.97       -3.09      3.09 o
  -7   6   6       25.91       19.51      2.87 o
  -6   6   6       28.51       22.35      3.97 o
  -5   6   6       39.12       32.96      4.63 o
  -4   6   6      193.67      198.48     10.40 o
  -3   6   6      452.79      435.47     10.77 o
  -2   6   6       82.61       83.40      4.26 o
  -1   6   6       65.21       62.04      2.82 o
   0   6   6       26.99       32.47      2.03 o
   1   6   6       64.10       64.45      2.85 o
   2   6   6       85.41       85.93      5.98 o
   3   6   6      459.50      463.01     14.13 o
   4   6   6      193.37      189.08      5.45 o
   5   6   6       34.22       29.88      2.72 o
   6   6   6       29.14       26.20      4.33 o
   7   6   6       26.10       21.31      4.22 o
   8   6   6        6.41        7.15      3.00 o
  -8   7   6        1.17        3.06      3.30 o
  -7   7   6       55.55       62.91      5.33 o
  -6   7   6        6.65        7.66      3.20 o
  -5   7   6       12.48       12.18      3.38 o
  -4   7   6       79.57       82.60      5.46 o
  -3   7   6       37.58       37.30      3.24 o
  -2   7   6        0.30        0.62      1.16 o
  -1   7   6      299.18      289.95      7.50 o
   0   7   6       66.17       78.11      3.55 o
   1   7   6      303.17      309.50      6.56 o
   2   7   6        0.27       -2.41      2.41 o
   3   7   6       36.97       33.41      4.33 o
   4   7   6       80.08       83.87      6.89 o
   5   7   6       11.28       10.36      3.22 o
   6   7   6        6.46        6.74      3.13 o
   7   7   6       54.10       60.24      6.89 o
  -7   8   6        0.89       -1.03      3.44 o
  -6   8   6        0.60       -1.18      2.28 o
  -5   8   6        9.11       10.04      3.60 o
  -4   8   6      104.09       99.37      5.57 o
  -3   8   6      224.15      215.82      7.87 o
  -2   8   6        5.88        7.04      1.95 o
  -1   8   6      166.82      170.34      4.17 o
   0   8   6       25.48       24.11      2.57 o
   1   8   6      165.83      179.40      5.42 o
   2   8   6        5.88        6.41      2.76 o
   3   8   6      224.93      222.39     11.31 o
   4   8   6      104.58      108.31      8.31 o
   5   8   6        8.91        5.21      2.74 o
   6   8   6        0.37        1.98      2.60 o
   7   8   6        0.84        1.14      2.23 o
  -5   9   6       11.08       12.02      3.77 o
  -4   9   6        1.86        1.61      1.47 o
  -3   9   6        9.45        7.65      2.12 o
  -2   9   6       60.66       51.88      4.05 o
  -1   9   6       10.29        9.97      1.98 o
   0   9   6       21.80       18.29      2.95 o
   1   9   6       10.00        8.32      1.85 o
   2   9   6       60.91       56.46      4.46 o
   3   9   6        8.95        5.39      2.78 o
   4   9   6        1.86        0.77      2.56 o
   5   9   6       10.44        8.29      3.53 o
   6   9   6       17.72       20.49      4.72 o
  -5  10   6       11.68       21.13      4.42 o
  -4  10   6       26.25       26.77      3.35 o
  -3  10   6       14.00       18.30      2.94 o
  -2  10   6       16.21       18.40      2.71 o
  -1  10   6        6.51        5.00      1.91 o
   0  10   6        1.13       -0.28      1.34 o
   1  10   6        6.65        5.56      1.94 o
   2  10   6       16.00       20.90      2.93 o
   3  10   6       14.03       16.61      3.00 o
   4  10   6       26.33       24.50      4.59 o
   5  10   6       12.04       17.76      4.46 o
  -4  11   6        5.92        8.77      3.77 o
  -3  11   6        2.34        2.68      1.67 o
  -2  11   6       11.40       11.63      2.67 o
  -1  11   6       34.33       35.02      3.40 o
   0  11   6        3.60        3.51      1.53 o
   1  11   6       33.12       41.23      3.81 o
   2  11   6       11.50       10.26      2.32 o
   3  11   6        2.48        4.20      4.23 o
   4  11   6        6.04       15.21      4.73 o
  -1  12   6       16.45       14.46      4.12 o
   0  12   6        3.94        6.48      2.95 o
   1   0   7      480.13      433.38      4.26 o
   2   0   7       72.26       74.65      2.03 o
   3   0   7       27.08       27.21      2.18 o
   4   0   7       43.82       55.67      1.69 o
   5   0   7       80.01       73.95      3.94 o
   6   0   7        1.94       -0.55      3.06 o
   7   0   7      131.86      119.47      8.49 o
   8   0   7        6.64        7.16      2.63 o
  -8   1   7       41.44       33.29      4.82 o
  -7   1   7       64.89       57.76      6.30 o
  -6   1   7       45.60       49.68      4.89 o
  -5   1   7      313.41      304.30      5.46 o
  -4   1   7       75.29       72.31      2.65 o
  -3   1   7      277.24      264.64      5.61 o
  -2   1   7     1624.36     1642.93      7.95 o
  -1   1   7      869.30      842.64      5.06 o
   0   1   7     1335.46     1365.33     11.66 o
   1   1   7      862.58      852.67      7.25 o
   2   1   7     1623.98     1638.25     14.69 o
   3   1   7      262.12      242.85      3.93 o
   4   1   7       71.48       76.98      5.18 o
   5   1   7      319.22      343.48     26.19 o
   6   1   7       44.80       40.31      4.58 o
   7   1   7       65.82       48.33      5.79 o
   8   1   7       41.27       41.54      5.67 o
  -8   2   7       34.43       26.49      4.37 o
  -7   2   7       71.32       69.09      4.54 o
  -6   2   7       43.11       43.46      2.64 o
  -5   2   7       97.68      100.50      3.98 o
  -4   2   7       43.96       42.22      1.87 o
  -3   2   7       25.61       25.07      2.96 o
  -2   2   7       55.45       64.63      1.96 o
  -1   2   7     1266.64     1340.56     10.12 o
   0   2   7     3630.48     3556.98     11.46 o
   1   2   7     1239.39     1351.68      8.57 o
   2   2   7       54.03       64.20      2.11 o
   3   2   7       29.51       28.14      2.56 o
   4   2   7       42.19       45.23      2.17 o
   5   2   7       98.53      100.96      3.53 o
   6   2   7       45.43       44.22      6.56 o
   7   2   7       73.59       69.24      6.78 o
   8   2   7       35.03       44.75      6.35 o
  -8   3   7       30.55       29.71      5.19 o
  -7   3   7        5.72        2.35      1.32 o
  -6   3   7       17.95       18.18      2.26 o
  -3   3   7       20.73        8.38      9.11 o
  -2   3   7      527.25      490.72      5.06 o
  -1   3   7       50.45       50.46      1.29 o
   0   3   7        6.29        2.18      0.64 o
   1   3   7       49.85       54.87      1.89 o
   2   3   7      517.83      494.32      5.58 o
   3   3   7       20.04       20.09      1.80 o
   4   3   7      515.77      529.53      7.43 o
   5   3   7      102.02       97.47      4.06 o
   6   3   7       16.35       20.55      2.49 o
   7   3   7        6.88        6.90      1.89 o
   8   3   7       30.33       29.85      9.28 o
  -8   4   7        3.59        5.82      3.18 o
  -7   4   7        3.81        0.32      2.47 o
  -6   4   7      103.01      100.64      6.86 o
  -3   4   7      103.80       95.28      5.87 o
  -2   4   7      164.32      150.44      3.18 o
  -1   4   7      212.94      245.14      3.50 o
   0   4   7      765.76      722.31      6.19 o
   1   4   7      211.67      258.95      3.57 o
   2   4   7      157.30      145.49      4.20 o
   3   4   7       99.94      101.47      2.51 o
   4   4   7       37.58       35.17      2.52 o
   5   4   7      140.08      148.67      4.47 o
   6   4   7      101.91      103.20      9.07 o
   7   4   7        3.67        5.44      2.59 o
   8   4   7        3.98       14.25      7.13 o
   9   4   7       18.50       20.49      4.36 o
  -8   5   7       15.17       15.66      4.27 o
  -7   5   7       21.15       23.66      2.95 o
  -5   5   7       50.32       45.22      5.24 o
  -4   5   7       17.33       15.62      3.33 o
  -3   5   7      174.78      162.46      5.67 o
  -2   5   7      488.55      474.52      8.91 o
  -1   5   7       77.82       78.55      2.49 o
   0   5   7      187.12      171.64      3.78 o
   1   5   7       71.82       75.40      2.18 o
   2   5   7      483.92      482.93      7.71 o
   3   5   7      179.13      191.43      5.60 o
   4   5   7       16.00       16.16      1.35 o
   5   5   7       49.91       51.12      2.48 o
   6   5   7       51.28       57.99      7.37 o
   7   5   7       22.76       35.57      5.87 o
   8   5   7       14.09       20.41      9.36 o
  -8   6   7        0.95       -0.81      2.77 o
  -7   6   7        0.77        5.85      3.29 o
  -6   6   7        3.45       -1.56      2.51 o
  -5   6   7       60.40       65.39      6.43 o
  -4   6   7       66.22       60.79      6.02 o
  -3   6   7      102.56      109.67      5.09 o
  -2   6   7      278.09      256.24      5.98 o
  -1   6   7      237.98      239.65      5.48 o
   0   6   7      329.04      290.76      7.01 o
   1   6   7      242.82      250.59      4.05 o
   2   6   7      273.27      244.41     15.87 o
   3   6   7       99.60      113.54      7.08 o
   4   6   7       66.51       68.94      2.92 o
   5   6   7       61.11       59.69      3.70 o
   6   6   7        3.06        5.08      2.53 o
   7   6   7        0.50       -0.38      2.09 o
   8   6   7        0.97        1.05      2.08 o
  -8   7   7        7.42        7.21      3.55 o
  -7   7   7        1.80        2.99      2.76 o
  -6   7   7       26.64       22.90      4.75 o
  -5   7   7       55.26       57.96      6.60 o
  -4   7   7       82.55       70.23      4.46 o
  -3   7   7       63.08       58.50      3.98 o
  -2   7   7      169.97      178.47      6.60 o
  -1   7   7      352.54      334.25      6.99 o
   0   7   7     1718.69     1647.46     32.67 o
   1   7   7      350.56      342.69     10.99 o
   2   7   7      168.35      187.88      9.52 o
   3   7   7       68.75       61.80      5.72 o
   4   7   7       80.40       74.90      6.60 o
   5   7   7       54.00       51.90      5.88 o
   6   7   7       28.22       27.46      4.66 o
   7   7   7        1.82       -1.68      2.39 o
  -6   8   7        3.68        6.48      3.10 o
  -5   8   7       28.72       21.47      4.09 o
  -4   8   7        1.01        4.38      2.03 o
  -3   8   7       53.15       51.91      4.15 o
  -2   8   7      273.93      257.84     10.69 o
  -1   8   7       58.93       59.67      3.32 o
   0   8   7        4.44        7.38      1.69 o
   1   8   7       60.87       57.34      3.21 o
   2   8   7      274.49      263.74      8.41 o
   3   8   7       52.81       45.65      5.34 o
   4   8   7        0.90        3.76      2.84 o
   5   8   7       29.45       28.76      4.63 o
   6   8   7        3.95        6.19      3.02 o
   7   8   7        6.92        8.02      3.03 o
  -5   9   7        3.31        2.24      2.97 o
  -4   9   7       19.91       24.19      3.13 o
  -3   9   7        0.82        0.14      1.49 o
  -2   9   7       12.69       13.15      2.36 o
  -1   9   7       26.40       25.03      2.39 o
   0   9   7       72.01       63.72      4.09 o
   1   9   7       25.49       24.52      2.31 o
   2   9   7       12.45       11.75      2.45 o
   3   9   7        0.62        1.87      3.16 o
   4   9   7       20.73       24.37      4.63 o
   5   9   7        3.21        7.31      3.03 o
   6   9   7        5.66        4.91      2.73 o
  -4  10   7        0.10        2.49      1.85 o
  -3  10   7       25.68       23.19      3.12 o
  -2  10   7       42.82       46.71      7.91 o
  -1  10   7       22.23       25.00      2.50 o
   0  10   7        7.68        5.86      1.65 o
   1  10   7       22.81       26.35      4.58 o
   2  10   7       42.99       44.55      3.95 o
   3  10   7       25.14       23.58      3.11 o
   4  10   7        0.08        1.79      2.44 o
  -4  11   7       45.18       46.67      6.35 o
  -3  11   7        6.19        6.71      1.99 o
  -2  11   7       13.67       17.03      3.06 o
  -1  11   7        2.86        2.91      1.36 o
   0  11   7        1.07       -0.35      1.49 o
   1  11   7        2.49        4.64      1.85 o
   2  11   7       14.51       19.50      2.96 o
   3  11   7        6.20        8.65      2.29 o
   4  11   7       44.39       48.63      6.81 o
  -1  12   7        4.40        9.06      3.77 o
   0  12   7        0.05        2.23      2.66 o
   3  12   7       20.57       19.71      4.15 o
   0   0   8      946.79      865.76     28.52 o
   1   0   8      573.76      611.93      7.33 o
   2   0   8     2634.67     2631.50     22.05 o
   3   0   8       37.71       37.05      2.44 o
   4   0   8      261.94      255.98     13.45 o
   5   0   8        8.76        5.78      1.72 o
   6   0   8      112.39      133.53      8.95 o
   7   0   8       30.73       23.09      4.31 o
   8   0   8       11.96       12.84      3.05 o
  -8   1   8        3.14       -3.91      4.21 o
  -7   1   8       19.72       18.17      4.56 o
  -6   1   8       12.36        9.22      1.96 o
  -5   1   8       84.23       84.42      3.11 o
  -4   1   8      443.07      441.59      6.69 o
  -3   1   8      442.71      441.00      4.72 o
  -2   1   8      579.20      607.06      5.91 o
  -1   1   8     1545.29     1639.21     13.73 o
   0   1   8      915.65      895.07      6.36 o
   2   1   8      588.02      610.29      5.13 o
   3   1   8      437.52      439.71      7.47 o
   4   1   8      440.40      441.08      7.69 o
   5   1   8       84.47       83.18      3.00 o
   6   1   8       11.83       10.00      2.99 o
   7   1   8       18.99       18.59      3.67 o
   8   1   8        3.05        2.03      3.12 o
  -8   2   8        1.64       -1.68      3.69 o
  -7   2   8       75.02       75.26      4.87 o
  -6   2   8      136.61      138.28      4.84 o
  -5   2   8       62.63       66.70      3.38 o
  -4   2   8       56.62       61.90      2.36 o
  -3   2   8      768.62      775.00     11.05 o
  -2   2   8       71.34       70.40      1.61 o
  -1   2   8      148.53      139.57      2.66 o
   0   2   8     2966.95     3149.69     10.39 o
   1   2   8      144.40      134.40      6.17 o
   2   2   8       75.82       76.39      2.35 o
   3   2   8      772.83      775.35     10.24 o
   4   2   8       58.17       62.96      2.66 o
   5   2   8       62.60       66.93      3.05 o
   6   2   8      137.89      142.52      4.65 o
   7   2   8       76.07       72.38      4.64 o
   8   2   8        1.87       -1.82      1.82 o
  -8   3   8       13.31       16.96      4.53 o
  -7   3   8       21.29       18.68      3.75 o
  -6   3   8       13.69       10.16      1.63 o
  -5   3   8      144.76      145.78      6.84 o
  -4   3   8       36.46       33.65      4.15 o
  -3   3   8      567.41      548.03      7.86 o
  -2   3   8      172.33      173.74      2.97 o
  -1   3   8      528.08      563.87      6.35 o
   0   3   8      424.41      419.70      7.92 o
   1   3   8      523.19      588.67      6.56 o
   2   3   8      173.15      176.19      3.96 o
   3   3   8      569.98      570.25      8.87 o
   4   3   8       36.07       32.97      2.02 o
   5   3   8      146.24      143.69      4.34 o
   6   3   8       14.03       11.64      1.46 o
   7   3   8       20.48       17.79      2.69 o
   8   3   8       13.37       20.10      3.07 o
  -8   4   8       49.11       44.61      6.26 o
  -7   4   8      163.35      167.79      9.61 o
  -6   4   8       31.71       33.52      4.31 o
  -3   4   8      194.52      187.05      4.99 o
  -2   4   8       28.69       34.20      1.07 o
  -1   4   8      293.94      268.34      3.65 o
   0   4   8      369.00      377.53      5.77 o
   1   4   8      292.79      273.83      3.50 o
   2   4   8       29.09       32.82      2.26 o
   3   4   8      195.44      195.54      3.38 o
   4   4   8       67.27       73.93      2.55 o
   5   4   8       10.28       11.25      1.74 o
   6   4   8       31.32       32.64      2.46 o
   7   4   8      163.96      185.82      7.59 o
   8   4   8       48.99       43.85      4.93 o
  -8   5   8        3.92        1.47      2.31 o
  -7   5   8        4.44        2.83      1.99 o
  -5   5   8       52.61       49.05      5.52 o
  -4   5   8      141.26      123.04      7.83 o
  -3   5   8       26.34       24.33      2.39 o
  -2   5   8      119.97      116.99      3.69 o
  -1   5   8       18.18       24.50      1.54 o
   0   5   8      272.79      272.07      4.42 o
   1   5   8       17.98       22.42      1.30 o
   2   5   8      119.81      130.27      4.26 o
   3   5   8       25.70       28.29      1.54 o
   4   5   8      144.47      146.36      4.36 o
   5   5   8       54.62       61.36      2.83 o
   6   5   8      179.43      196.24      8.99 o
   7   5   8        4.65        2.62      1.99 o
   8   5   8        3.91        8.39      6.14 o
  -8   6   8       44.92       46.87      6.58 o
  -7   6   8        0.53        2.69      2.41 o
  -6   6   8       33.47       36.10      5.27 o
  -5   6   8      124.90      128.18      9.03 o
  -4   6   8       78.67       76.62      6.63 o
  -3   6   8      200.24      187.48      7.31 o
  -2   6   8      516.71      503.88      8.42 o
  -1   6   8       62.41       63.56      2.64 o
   0   6   8        4.66       10.66      1.27 o
   1   6   8       64.14       68.90      2.30 o
   2   6   8      513.21      485.60     18.34 o
   3   6   8      197.76      214.34     23.00 o
   4   6   8       79.22       80.64      2.94 o
   5   6   8      123.81      141.16      5.18 o
   6   6   8       32.99       38.02      3.83 o
   7   6   8        0.40        1.80      2.31 o
   8   6   8       44.53       42.78      5.92 o
  -7   7   8       18.60       18.45      4.56 o
  -6   7   8       63.56       59.85      6.85 o
  -5   7   8       31.59       26.49      4.53 o
  -4   7   8      235.40      236.47     11.83 o
  -3   7   8       43.05       37.54      3.34 o
  -2   7   8       55.63       56.53      3.03 o
  -1   7   8      318.12      300.98      7.43 o
   0   7   8      118.68      119.89      5.25 o
   1   7   8      316.87      289.72      7.81 o
   2   7   8       52.76       53.89      7.92 o
   3   7   8       42.32       39.70      4.52 o
   4   7   8      235.72      247.03      7.91 o
   5   7   8       31.51       37.01      5.00 o
   6   7   8       63.89       59.93      6.41 o
   7   7   8       18.88       17.94      4.13 o
  -6   8   8       34.54       39.76      5.92 o
  -5   8   8        2.14        2.83      2.21 o
  -4   8   8       75.82       64.82      4.67 o
  -3   8   8        0.16        1.50      1.39 o
  -2   8   8      285.83      262.56      6.82 o
  -1   8   8      126.83      125.36      4.70 o
   0   8   8      120.16      111.98      5.83 o
   1   8   8      123.09      123.46      4.65 o
   2   8   8      283.51      246.54      8.38 o
   3   8   8        0.12        0.31      2.07 o
   4   8   8       75.68       74.17      6.98 o
   5   8   8        2.16        1.63      1.94 o
   6   8   8       34.60       42.66      5.72 o
   7   8   8        2.69        1.83      2.52 o
  -5   9   8       25.04       21.40      4.42 o
  -4   9   8       35.53       37.34      3.91 o
  -3   9   8       63.59       67.20      4.87 o
  -2   9   8        1.91        3.01      1.54 o
  -1   9   8      100.06       91.59      4.26 o
   0   9   8        5.47        7.13      1.70 o
   1   9   8      100.47       95.88      4.33 o
   2   9   8        2.33        2.29      1.50 o
   3   9   8       61.87       62.51     10.15 o
   4   9   8       35.15       33.24      5.21 o
   5   9   8       24.39       28.88      4.91 o
   6   9   8        0.98        4.50      2.62 o
  -4  10   8        0.80        3.59      3.41 o
  -3  10   8       12.12       13.60      2.62 o
  -2  10   8        5.91        7.37      2.16 o
  -1  10   8       55.00       52.98      3.50 o
   0  10   8        2.11        2.27      1.28 o
   1  10   8       54.10       61.94      4.68 o
   2  10   8        5.90        7.29      2.18 o
   3  10   8       12.50       12.68      2.61 o
   4  10   8        0.69        1.98      5.78 o
  -4  11   8        1.54        5.32      3.17 o
  -3  11   8       23.48       29.86      3.81 o
  -2  11   8       24.07       27.25      4.92 o
  -1  11   8       13.55       13.16      1.97 o
   0  11   8        0.66       -0.12      1.42 o
   1  11   8       13.57       17.23      3.61 o
   2  11   8       24.19       23.10      4.19 o
   3  11   8       23.41       24.92      4.67 o
   4  11   8        1.34        6.14      3.54 o
  -1  12   8        3.25        4.23      2.83 o
   0  12   8       99.55      105.70      9.37 o
   1  12   8        3.16        7.32      3.06 o
   2  12   8        8.34       10.33      3.74 o
   3  12   8       13.01       16.65      4.42 o
   1   0   9        9.17       11.57      1.33 o
   2   0   9       27.60       18.00      1.70 o
   3   0   9        7.47        5.45      1.14 o
   4   0   9     1412.08     1404.29     37.64 o
   5   0   9       17.29       20.42      2.36 o
   6   0   9       46.36       50.53      5.12 o
   7   0   9       92.66      106.61      8.49 o
   8   0   9        9.38        1.20      3.34 o
  -8   1   9        5.54        0.82      3.45 o
  -7   1   9       56.86       69.23      7.48 o
  -6   1   9      129.41      129.78      8.07 o
  -5   1   9      298.03      277.02      7.89 o
  -4   1   9      133.27      134.71      3.96 o
  -3   1   9      134.32      118.39      2.83 o
  -2   1   9     1038.70     1074.76     17.65 o
  -1   1   9      190.30      165.59      2.20 o
   0   1   9      824.88      966.29      9.82 o
   1   1   9      193.18      166.92      6.51 o
   2   1   9     1031.69     1038.49      6.97 o
   3   1   9      131.28      115.29      3.12 o
   4   1   9      129.10      127.28      4.03 o
   5   1   9      295.81      278.21      4.98 o
   6   1   9      130.07      133.70      6.00 o
   7   1   9       55.15       47.68      5.50 o
   8   1   9        4.98        0.43      3.69 o
  -8   2   9       11.79        9.38      3.40 o
  -7   2   9       14.07       14.48      2.69 o
  -6   2   9       53.19       55.57      3.25 o
  -5   2   9       79.58       73.83      3.15 o
  -4   2   9      285.90      269.19      6.89 o
  -3   2   9      182.55      165.51      6.18 o
  -2   2   9      279.87      291.75      5.65 o
  -1   2   9       85.42       89.10      1.95 o
   0   2   9     3578.01     3878.70     14.11 o
   1   2   9       92.21       99.25      3.75 o
   2   2   9      266.61      273.43      4.53 o
   3   2   9      175.99      161.74      4.22 o
   4   2   9      288.35      269.51      4.97 o
   5   2   9       81.63       73.27      2.56 o
   6   2   9       54.56       57.18      3.63 o
   7   2   9       13.79       11.50      1.99 o
   8   2   9       12.46       11.19      3.71 o
  -8   3   9       15.85       18.55      4.34 o
  -7   3   9       33.64       38.91      4.49 o
  -6   3   9        7.23        4.67      1.31 o
  -5   3   9       22.27       20.72      2.78 o
  -4   3   9      244.00      236.86      6.70 o
  -3   3   9      191.89      180.25      5.69 o
  -2   3   9      457.56      454.17      5.33 o
  -1   3   9      469.35      434.61      4.48 o
   0   3   9       84.25      102.73      2.32 o
   1   3   9      455.42      440.57      3.99 o
   2   3   9      453.50      473.64      9.00 o
   3   3   9      192.65      188.56      5.18 o
   4   3   9      241.78      242.88      5.31 o
   5   3   9       20.96       18.28      2.69 o
   6   3   9        7.17        5.11      1.14 o
   7   3   9       30.77       31.80      3.23 o
   8   3   9       15.95       25.09      5.79 o
  -8   4   9        3.58        3.25      2.97 o
  -7   4   9        4.24        8.54      2.88 o
  -6   4   9       42.40       40.29      3.18 o
  -4   4   9       21.02       25.35      3.81 o
  -3   4   9       86.37       71.91      3.04 o
  -2   4   9      181.56      173.58      3.98 o
  -1   4   9      167.80      156.71      2.55 o
   0   4   9      789.03      825.96     10.03 o
   1   4   9      171.09      177.52      2.93 o
   2   4   9      185.61      188.78      3.51 o
   3   4   9       84.61       69.02      2.06 o
   4   4   9       22.92       26.73      1.86 o
   5   4   9       39.06       43.68      2.54 o
   6   4   9       41.87       44.29      2.83 o
   7   4   9        4.31        8.21      2.24 o
   8   4   9        4.17        9.38      4.24 o
  -8   5   9       14.90        1.29      3.71 o
  -7   5   9        3.92        3.76      2.06 o
  -5   5   9        0.81        0.77      2.12 o
  -4   5   9       10.72        8.19      2.29 o
  -3   5   9       52.54       50.84      3.51 o
  -2   5   9      369.40      345.16      5.75 o
  -1   5   9       68.15       62.75      3.02 o
   0   5   9      727.01      709.88      7.88 o
   1   5   9       66.69       67.12      1.94 o
   2   5   9      377.74      362.68      6.05 o
   3   5   9       52.79       52.06      2.02 o
   4   5   9       11.17       11.89      1.95 o
   5   5   9        1.36        1.36      0.87 o
   6   5   9       10.17       14.16      3.06 o
   7   5   9        3.42        2.71      1.54 o
   8   5   9       14.67       15.99      5.34 o
  -7   6   9       11.33       12.46      3.80 o
  -6   6   9       36.64       35.41      5.29 o
  -5   6   9       24.39       27.70      4.74 o
  -4   6   9       21.64       21.80      3.71 o
  -3   6   9       54.66       48.34      3.64 o
  -2   6   9      361.05      359.95      6.20 o
  -1   6   9      254.57      259.37      4.97 o
   0   6   9      516.39      480.06      6.38 o
   1   6   9      263.11      273.66      7.56 o
   2   6   9      368.07      370.95      7.49 o
   3   6   9       52.69       50.62      2.74 o
   4   6   9       20.87       27.06      2.19 o
   5   6   9       23.99       27.56      2.33 o
   6   6   9       36.51       39.09      3.68 o
   7   6   9       10.22       13.24      3.66 o
  -6   7   9       24.29       28.03      5.01 o
  -5   7   9       33.94       36.59      5.53 o
  -4   7   9        7.07        8.64      2.86 o
  -3   7   9       20.56       15.84      2.21 o
  -2   7   9       85.59       74.31      5.38 o
  -1   7   9      667.26      675.72     10.14 o
   0   7   9      694.63      674.43     11.63 o
   1   7   9      672.60      669.55      9.01 o
   2   7   9       89.43       86.76      4.81 o
   3   7   9       19.22       16.45      3.36 o
   4   7   9        7.34       10.31      2.30 o
   5   7   9       33.72       33.03      4.68 o
   6   7   9       23.44       24.36      4.18 o
   7   7   9       17.82       16.51      3.90 o
  -6   8   9        2.11        1.47      2.16 o
  -5   8   9        6.02       10.35      3.27 o
  -4   8   9       24.64       21.79      4.06 o
  -3   8   9       75.18       80.49      5.07 o
  -2   8   9       92.57       92.13      5.43 o
  -1   8   9       55.41       58.03      3.39 o
   0   8   9        0.07        3.07      1.44 o
   1   8   9       53.38       53.42      3.07 o
   2   8   9       93.28      103.65      5.60 o
   3   8   9       77.27       80.54      7.13 o
   4   8   9       24.96       25.17      2.94 o
   5   8   9        6.60        7.02      2.51 o
   6   8   9        2.06       -0.47      1.80 o
   7   8   9        9.48        9.75      3.64 o
  -5   9   9        0.76        2.05      2.91 o
  -4   9   9       29.74       30.23      3.51 o
  -3   9   9        4.88        3.58      1.60 o
  -2   9   9        2.16        3.35      1.71 o
  -1   9   9      118.62      120.41      4.91 o
   0   9   9        0.19        2.17      1.28 o
   1   9   9      120.58      132.08      5.09 o
   2   9   9        2.49        3.84      2.12 o
   3   9   9        4.87        6.89      2.14 o
   4   9   9       28.73       23.95      3.08 o
   5   9   9        0.69        0.80      2.22 o
   6   9   9       11.92       14.55      3.97 o
  -4  10   9        7.46        7.15      2.22 o
  -3  10   9       16.74       18.35      2.92 o
  -2  10   9       20.98       15.35      2.65 o
  -1  10   9        8.37       10.27      1.83 o
   0  10   9       11.66       14.85      2.04 o
   1  10   9        8.13       15.03      3.75 o
   2  10   9       20.54       11.34      3.18 o
   3  10   9       17.90       20.19      3.23 o
   4  10   9        7.21        9.44      3.67 o
  -3  11   9        2.31        3.61      2.29 o
  -2  11   9       10.20       10.51      2.57 o
  -1  11   9       39.21       37.30      3.13 o
   0  11   9        2.19        1.08      1.12 o
   1  11   9       40.17       43.01      5.60 o
   2  11   9        9.42        8.66      3.91 o
   3  11   9        2.37        0.99      2.37 o
  -1  12   9        4.83        6.61      3.25 o
   0  12   9        7.15        6.17      2.47 o
   1  12   9        4.53        1.13      2.07 o
   2  12   9        2.88       12.57      4.12 o
   0   0  10        1.90        1.42      0.98 o
   1   0  10     1297.38     1354.40     17.28 o
   2   0  10       74.49       87.54      5.88 o
   3   0  10       39.39       29.67      2.33 o
   4   0  10      137.94      137.55      5.80 o
   5   0  10      278.25      260.36      7.94 o
   6   0  10        8.12        6.89      1.76 o
   7   0  10       19.01       22.35      4.98 o
   8   0  10        0.94       -4.30      4.30 o
  -8   1  10        3.55        1.12      2.50 o
  -7   1  10      146.27      155.92     12.12 o
  -6   1  10       35.17       34.62      3.19 o
  -5   1  10      109.34      105.23      5.12 o
  -4   1  10       31.94       33.21      2.99 o
  -3   1  10       45.00       45.07      1.24 o
  -2   1  10      160.93      168.47      4.36 o
  -1   1  10      589.79      599.60      6.03 o
   0   1  10      505.46      505.86      8.19 o
   1   1  10      602.94      661.56     17.31 o
   2   1  10      164.57      170.33      3.67 o
   3   1  10       42.22       41.73      1.75 o
   4   1  10       31.94       30.29      1.51 o
   5   1  10      104.90       99.63      2.89 o
   6   1  10       35.37       36.07      2.92 o
   7   1  10      148.35      172.37     10.62 o
   8   1  10        3.39       -4.33      4.33 o
  -8   2  10       22.83       24.06      5.21 o
  -7   2  10        3.32        4.83      1.84 o
  -6   2  10       53.53       51.90      3.90 o
  -5   2  10       99.88      107.66      3.92 o
  -4   2  10      104.72      103.53      4.47 o
  -3   2  10       37.89       31.29      4.16 o
  -2   2  10      328.56      320.86      6.01 o
  -1   2  10      507.80      559.45      5.71 o
   0   2  10       42.16       59.53      2.60 o
   1   2  10      515.54      575.53      6.57 o
   2   2  10      327.16      321.60      5.26 o
   3   2  10       33.05       33.46      1.39 o
   4   2  10      109.18      106.26      3.96 o
   5   2  10      101.71      109.19      3.81 o
   6   2  10       52.94       52.07      2.94 o
   7   2  10        3.50       -1.11      3.62 o
   8   2  10       22.73       22.08      4.90 o
  -8   3  10       43.69       53.86      4.57 o
  -7   3  10       35.92       39.15      5.14 o
  -6   3  10       66.55       61.84      3.79 o
  -5   3  10       42.29       39.83      3.08 o
  -4   3  10       45.86       40.49      3.78 o
  -3   3  10      100.55      100.61      4.76 o
  -2   3  10      828.90      807.42      7.87 o
  -1   3  10       45.33       50.84      1.87 o
   0   3  10      862.37      793.06     10.39 o
   1   3  10       44.31       49.82      1.67 o
   2   3  10      835.46      859.82     11.88 o
   3   3  10      101.18      110.19      3.34 o
   4   3  10       46.38       45.36      2.34 o
   5   3  10       40.81       41.67      2.06 o
   6   3  10       66.39       62.76      3.21 o
   7   3  10       36.00       41.77      3.64 o
   8   3  10       44.26       63.40      7.66 o
  -8   4  10       36.25       33.41      5.93 o
  -7   4  10       60.56       53.88      5.90 o
  -6   4  10        7.22        7.47      1.69 o
  -5   4  10       52.22       45.06      4.42 o
  -4   4  10      168.70      151.68      8.48 o
  -3   4  10       49.61       44.78      2.35 o
  -2   4  10      182.18      179.26      2.61 o
  -1   4  10       23.44       23.69      1.17 o
   0   4  10      233.58      231.50      4.26 o
   1   4  10       22.87       25.71      1.31 o
   2   4  10      184.70      205.95      4.07 o
   3   4  10       49.03       45.13      2.03 o
   4   4  10      168.75      154.51      6.07 o
   5   4  10       51.28       44.71      2.61 o
   6   4  10        7.54        7.90      1.50 o
   7   4  10       61.55       58.66      4.99 o
   8   4  10       36.62       46.86      6.92 o
  -7   5  10        7.57        6.75      2.66 o
  -6   5  10      102.40       96.63      7.19 o
  -5   5  10       56.37       51.14      5.84 o
  -4   5  10       12.27       12.45      2.79 o
  -3   5  10      168.43      159.14      5.95 o
  -2   5  10       80.29       73.79      2.89 o
  -1   5  10      223.57      220.69      3.38 o
   0   5  10      665.50      633.66      7.10 o
   1   5  10      210.68      221.05      3.24 o
   2   5  10       79.92       73.53      2.97 o
   3   5  10      171.65      178.80      4.71 o
   4   5  10       11.39       13.23      1.56 o
   5   5  10       57.13       57.55      2.61 o
   6   5  10      106.02      111.05      5.71 o
   7   5  10        8.48       12.01      2.44 o
   8   5  10       34.26       57.24      7.64 o
  -7   6  10       21.39       23.08      3.18 o
  -6   6  10       14.09       14.51      3.86 o
  -5   6  10       94.43       84.84      7.49 o
  -4   6  10       25.35       23.21      4.06 o
  -3   6  10      482.54      479.46     15.20 o
  -2   6  10        1.64       -0.82      1.85 o
  -1   6  10      222.32      213.99      4.63 o
   0   6  10      170.51      186.68      4.52 o
   1   6  10      218.38      221.82      5.11 o
   2   6  10        1.80        5.16      1.79 o
   3   6  10      480.11      504.48      8.06 o
   4   6  10       25.12       26.86      2.21 o
   5   6  10       95.80       92.67      4.16 o
   6   6  10       14.39       11.12      2.48 o
   7   6  10       21.29       23.05      3.40 o
  -6   7  10        4.42        7.47      3.42 o
  -5   7  10       29.22       34.20      5.32 o
  -4   7  10       17.73       14.27      3.43 o
  -3   7  10       36.58       32.09      3.09 o
  -2   7  10       13.23       10.03      1.60 o
  -1   7  10       10.84       16.06      2.04 o
   0   7  10        2.06       10.71      1.75 o
   1   7  10       11.31       13.43      1.26 o
   2   7  10       12.37       16.36      2.43 o
   3   7  10       36.53       32.55      3.24 o
   4   7  10       18.67       17.37      2.33 o
   5   7  10       30.72       31.45      4.57 o
   6   7  10        4.59        8.40      3.17 o
   7   7  10       33.63       39.08      5.56 o
  -6   8  10        3.53        2.02      2.25 o
  -5   8  10       23.02       18.66      4.18 o
  -4   8  10      120.34      120.93      9.10 o
  -3   8  10      102.15       96.99      5.58 o
  -2   8  10       12.22       10.55      2.75 o
  -1   8  10       71.58       62.80      3.47 o
   0   8  10       68.04       71.11      3.65 o
   1   8  10       68.81       65.01      3.73 o
   2   8  10       11.32       11.81      3.39 o
   3   8  10      103.73       95.69      5.78 o
   4   8  10      122.03      129.83      6.36 o
   5   8  10       22.57       23.31      4.31 o
   6   8  10        2.90        2.60      2.24 o
  -5   9  10       17.35       19.11      4.53 o
  -4   9  10        2.67       -0.13      1.43 o
  -3   9  10        9.05        5.33      1.82 o
  -2   9  10       18.98       17.53      2.70 o
  -1   9  10       56.12       52.89      3.39 o
   0   9  10       38.40       40.23      2.99 o
   1   9  10       57.62       60.17      4.62 o
   2   9  10       19.38       18.41      3.69 o
   3   9  10        9.46        8.57      2.51 o
   4   9  10        2.53        1.78      1.45 o
   5   9  10       16.98       15.44      4.06 o
  -4  10  10       37.42       33.99      4.45 o
  -3  10  10        6.90        6.23      2.07 o
  -2  10  10       16.71       17.55      2.89 o
  -1  10  10        0.23        0.99      1.30 o
   0  10  10        5.55        3.76      1.41 o
   1  10  10        0.23        1.71      3.62 o
   2  10  10       16.27       17.81      3.04 o
   3  10  10        6.89       11.09      2.59 o
   4  10  10       37.48       37.04      3.29 o
  -3  11  10        3.43        0.19      2.27 o
  -2  11  10       17.02       14.74      3.37 o
  -1  11  10       25.90       25.97      2.66 o
   0  11  10        0.72        2.42      1.41 o
   1  11  10       26.54       32.09      5.27 o
   2  11  10       16.42       11.24      6.43 o
   3  11  10        3.20        2.88      3.12 o
  -1  12  10       10.75       14.43      4.20 o
   0  12  10        5.32        3.77      2.40 o
   1  12  10       10.86       13.33      3.67 o
   1   0  11     1646.01     1746.89     15.55 o
   2   0  11     1126.51     1128.42     13.04 o
   3   0  11        3.88        7.36      1.13 o
   4   0  11      126.41      137.92      3.56 o
   5   0  11       13.67       19.91      1.67 o
   6   0  11       24.27       29.56      3.32 o
   7   0  11       29.41       33.64      5.39 o
   8   0  11       12.86        9.54      3.01 o
  -8   1  11        3.59        4.18      3.29 o
  -7   1  11       26.14       32.16      3.66 o
  -6   1  11       20.14       21.43      3.55 o
  -5   1  11       52.82       53.55      3.86 o
  -4   1  11      284.31      284.31     10.66 o
  -3   1  11      307.57      291.12      5.70 o
  -2   1  11      391.91      408.69      6.74 o
  -1   1  11       80.15       72.96      1.90 o
   0   1  11      173.81      172.39      3.09 o
   1   1  11       79.03       79.16      4.20 o
   2   1  11      397.68      402.90     15.68 o
   3   1  11      310.01      290.23      7.35 o
   4   1  11      292.66      289.89      6.32 o
   5   1  11       50.75       50.24      2.99 o
   6   1  11       19.21       15.33      2.37 o
   7   1  11       27.06       41.17      6.08 o
   8   1  11        3.25       -4.01      4.01 o
  -8   2  11       81.56       84.11      7.72 o
  -7   2  11       21.85       19.34      4.05 o
  -6   2  11       20.09       26.11      3.95 o
  -5   2  11       68.12       68.09      3.29 o
  -4   2  11      461.98      463.46     18.92 o
  -3   2  11       28.34       22.02      2.23 o
  -2   2  11      134.51      128.54      3.11 o
  -1   2  11      599.77      598.26      7.90 o
   0   2  11     1402.41     1420.87     16.87 o
   1   2  11      601.46      631.31      8.35 o
   2   2  11      139.95      139.87      3.47 o
   3   2  11       25.49       22.51      1.23 o
   4   2  11      465.91      466.91     13.48 o
   5   2  11       71.88       73.61      2.61 o
   6   2  11       21.94       27.68      2.28 o
   7   2  11       21.28       16.34      3.44 o
   8   2  11       79.36       78.68      8.05 o
  -8   3  11        5.62        9.63      3.59 o
  -7   3  11        0.47        2.21      2.55 o
  -6   3  11       59.78       55.60      3.71 o
  -5   3  11       71.12       79.17      4.42 o
  -4   3  11      195.20      210.13      6.78 o
  -3   3  11      136.72      119.03      5.85 o
  -2   3  11      643.47      670.03      7.49 o
  -1   3  11       63.67       59.13      1.62 o
   0   3  11       99.23      123.33      3.83 o
   1   3  11       61.72       62.58      2.79 o
   2   3  11      639.24      657.59      9.80 o
   3   3  11      137.73      131.63      4.41 o
   4   3  11      204.22      227.55      5.94 o
   5   3  11       69.46       79.07      2.87 o
   6   3  11       59.43       56.81      3.69 o
   7   3  11        0.27        0.03      1.73 o
   8   3  11        5.73        9.17      3.76 o
  -7   4  11       43.39       41.84      5.49 o
  -6   4  11       96.92       94.53      4.96 o
  -5   4  11       61.76       55.19      5.28 o
  -4   4  11       85.09       88.85      6.21 o
  -3   4  11       82.63       81.73      4.30 o
  -2   4  11       85.95       82.82      2.83 o
  -1   4  11       17.50       17.31      1.03 o
   0   4  11      367.09      374.63      5.44 o
   1   4  11       16.13       17.48      1.21 o
   2   4  11       85.78       94.83      3.08 o
   3   4  11       85.88       92.06      3.55 o
   4   4  11       83.41       87.52      2.95 o
   5   4  11       59.58       57.78      2.56 o
   6   4  11       98.25       97.57      4.15 o
   7   4  11       43.83       48.08      4.12 o
   8   4  11       13.36       22.02      5.31 o
  -7   5  11        3.14        1.19      2.19 o
  -6   5  11       46.01       41.97      4.83 o
  -5   5  11       99.57       89.48      7.04 o
  -4   5  11       87.02       89.32      4.92 o
  -3   5  11       46.85       44.30      3.33 o
  -2   5  11      179.46      177.27      4.31 o
  -1   5  11       48.80       43.87      1.59 o
   0   5  11      210.57      213.52      4.46 o
   1   5  11       46.21       43.33      2.18 o
   2   5  11      174.62      180.21      4.35 o
   3   5  11       47.38       54.67      2.41 o
   4   5  11       90.21      102.12      3.87 o
   5   5  11       96.87       93.32      3.91 o
   6   5  11       45.85       47.23      3.89 o
   7   5  11        2.86        5.89      3.84 o
  -7   6  11       28.80       25.83      3.29 o
  -6   6  11        7.19        8.50      2.19 o
  -5   6  11       16.43       17.58      4.13 o
  -4   6  11      178.12      174.82      9.98 o
  -3   6  11       72.02       62.89      4.16 o
  -2   6  11       60.51       54.37      3.34 o
  -1   6  11      103.25       96.57      3.19 o
   0   6  11        3.06        4.88      1.08 o
   1   6  11      107.25      100.35      3.02 o
   2   6  11       63.31       66.26      2.42 o
   3   6  11       70.01       65.86      3.20 o
   4   6  11      174.50      171.67      6.29 o
   5   6  11       16.06       16.11      1.94 o
   6   6  11        7.15        5.44      1.57 o
   7   6  11       29.10       40.57      5.99 o
  -6   7  11       37.32       46.07      6.40 o
  -5   7  11       32.33       33.22      5.21 o
  -4   7  11       56.52       48.97      5.66 o
  -3   7  11       32.55       28.82      2.93 o
  -2   7  11       30.14       29.85      2.47 o
  -1   7  11        7.54        5.14      1.11 o
   0   7  11      237.87      226.80      5.34 o
   1   7  11        8.19        6.57      0.94 o
   2   7  11       28.55       26.46      2.17 o
   3   7  11       31.97       31.72      2.65 o
   4   7  11       55.58       53.12      3.93 o
   5   7  11       32.68       35.92      4.86 o
   6   7  11       38.17       33.06      4.74 o
  -6   8  11        1.75        2.70      2.68 o
  -5   8  11        0.49        0.03      2.11 o
  -4   8  11       17.17       21.71      4.37 o
  -3   8  11        3.98        8.09      2.22 o
  -2   8  11      213.74      197.70      8.42 o
  -1   8  11       39.04       38.99      2.90 o
   0   8  11      126.74      119.25      4.71 o
   1   8  11       37.78       38.01      2.84 o
   2   8  11      211.15      208.19      6.61 o
   3   8  11        4.05        6.75      1.83 o
   4   8  11       18.24       20.30      2.82 o
   5   8  11        0.63        2.90      2.38 o
   6   8  11        1.57       -1.33      2.95 o
  -5   9  11       16.49       16.76      4.49 o
  -4   9  11       20.75       24.29      4.51 o
  -3   9  11        3.57        3.44      1.96 o
  -2   9  11       23.78       25.16      3.17 o
  -1   9  11       45.99       44.65      3.18 o
   0   9  11       51.07       48.52      3.31 o
   1   9  11       46.72       49.75      4.38 o
   2   9  11       24.99       26.33      3.15 o
   3   9  11        3.29        3.59      1.51 o
   4   9  11       19.85       14.50      2.59 o
   5   9  11       16.37       15.30      3.75 o
  -4  10  11        6.00        7.77      3.16 o
  -3  10  11       15.31       16.80      2.83 o
  -2  10  11        1.26        2.23      2.79 o
  -1  10  11        5.81        5.34      1.44 o
   0  10  11       15.71       20.14      2.37 o
   1  10  11        6.04        4.57      2.14 o
   2  10  11        1.50       -0.14      1.35 o
   3  10  11       14.52       16.65      2.95 o
   4  10  11        6.05        9.50      2.60 o
  -3  11  11       10.74        9.98      3.31 o
  -2  11  11       23.11       19.21      4.51 o
  -1  11  11       14.07       11.68      2.46 o
   0  11  11        0.00       -0.42      1.67 o
   1  11  11       14.27       16.14      4.05 o
   2  11  11       22.98       28.40      5.00 o
  -1  12  11       13.22       10.74      2.45 o
   0  12  11        0.73       -0.38      2.73 o
   0   0  12      365.62      319.45      9.31 o
   1   0  12      254.90      284.88     21.89 o
   2   0  12      353.19      353.42      7.82 o
   3   0  12       38.99       24.86      3.88 o
   4   0  12      221.63      198.88      5.98 o
   5   0  12        1.07        0.84      1.46 o
   6   0  12      501.85      490.05     29.69 o
   7   0  12        4.15        7.37      3.40 o
   8   0  12        2.48        1.75      2.41 o
  -8   1  12       20.93       26.04      5.43 o
  -7   1  12       18.06       24.15      3.66 o
  -6   1  12        2.06        2.67      1.57 o
  -5   1  12       92.94       91.01      5.09 o
  -4   1  12     1026.36      986.60     20.16 o
  -3   1  12       87.27       80.88      3.31 o
  -2   1  12      173.74      191.31      7.36 o
  -1   1  12       56.66       57.22      2.00 o
   0   1  12      429.19      433.38      5.03 o
   1   1  12       59.27       55.66      3.15 o
   2   1  12      186.93      206.57     11.57 o
   3   1  12       86.05       82.81      5.06 o
   4   1  12     1022.12     1007.15     15.19 o
   5   1  12       91.53       92.98      5.08 o
   6   1  12        2.70        2.55      1.80 o
   7   1  12       18.65       23.79      3.20 o
   8   1  12       21.12       15.88      3.97 o
  -8   2  12        2.09        6.17      3.19 o
  -7   2  12       52.68       45.49      5.77 o
  -6   2  12      161.38      165.81      9.36 o
  -5   2  12       20.75       20.57      2.04 o
  -4   2  12       51.00       47.00      2.88 o
  -3   2  12      125.57      122.31      5.07 o
  -2   2  12      167.59      149.62      3.41 o
  -1   2  12      109.31      109.40      2.37 o
   0   2  12      115.14      109.22      2.26 o
   1   2  12      115.61      118.05      3.87 o
   2   2  12      168.94      164.16      5.72 o
   3   2  12      122.01      120.32      2.68 o
   4   2  12       49.23       43.78      4.42 o
   5   2  12       21.78       21.10      2.00 o
   6   2  12      161.59      177.38     12.39 o
   7   2  12       50.69       48.82      4.07 o
   8   2  12        1.77       -1.21      3.69 o
  -8   3  12       28.75       34.09      5.37 o
  -7   3  12       64.01       71.97      7.12 o
  -6   3  12       35.60       38.71      3.32 o
  -5   3  12      343.53      328.99      7.53 o
  -4   3  12        5.72        4.05      1.45 o
  -3   3  12      354.75      350.37      8.71 o
  -2   3  12       44.15       44.45      2.36 o
  -1   3  12       46.19       44.12      1.71 o
   0   3  12      100.32      109.86      3.10 o
   1   3  12       43.94       42.72      2.42 o
   2   3  12       43.63       49.94      2.14 o
   3   3  12      364.73      381.20      9.22 o
   4   3  12        5.91        5.08      1.23 o
   5   3  12      334.73      320.67      6.35 o
   6   3  12       34.81       33.96      3.36 o
   7   3  12       65.06       69.97      4.93 o
  -8   4  12       16.59       14.59      3.84 o
  -7   4  12        1.03        6.28      3.12 o
  -6   4  12       26.74       26.11      2.92 o
  -5   4  12      108.02      118.37      5.77 o
  -4   4  12      207.88      192.42      6.98 o
  -3   4  12      104.04      101.10      4.61 o
  -2   4  12       63.88       66.22      1.88 o
  -1   4  12       96.28      102.19      2.68 o
   0   4  12      126.25      130.42      3.28 o
   1   4  12      104.30      110.54      2.85 o
   2   4  12       66.31       77.45      2.83 o
   3   4  12      100.46      101.56      3.14 o
   4   4  12      204.98      202.16      5.18 o
   5   4  12      108.05      113.48      3.58 o
   6   4  12       26.67       24.08      4.88 o
   7   4  12        1.10        5.57      1.99 o
  -7   5  12        3.10        1.79      2.53 o
  -6   5  12       28.30       22.82      3.94 o
  -5   5  12       71.87       81.08      5.05 o
  -4   5  12       33.49       32.64      2.68 o
  -3   5  12      173.14      173.27      5.32 o
  -2   5  12      139.80      130.92      3.85 o
  -1   5  12       49.71       50.15      1.66 o
   0   5  12       14.76        9.72      1.84 o
   1   5  12       51.30       54.71      1.86 o
   2   5  12      138.02      135.12      3.30 o
   3   5  12      166.41      175.34      5.32 o
   4   5  12       35.08       40.00      2.23 o
   5   5  12       72.74       83.27      3.22 o
   6   5  12       26.12       29.58      4.95 o
   7   5  12        2.91        3.40      2.69 o
  -7   6  12       16.01       13.37      3.48 o
  -6   6  12        1.69        2.89      1.78 o
  -5   6  12       78.66       86.43      5.36 o
  -4   6  12       30.25       29.08      4.56 o
  -3   6  12        3.16        1.30      1.19 o
  -2   6  12       96.59       88.92      3.34 o
  -1   6  12       46.86       45.39      2.29 o
   0   6  12      583.62      570.31      6.86 o
   1   6  12       46.31       47.88      2.35 o
   2   6  12       96.21      102.38      3.68 o
   3   6  12        3.02        1.18      0.92 o
   4   6  12       30.74       33.04      2.20 o
   5   6  12       78.54       88.68      3.54 o
   6   6  12        1.22        1.75      2.39 o
   7   6  12       16.64       22.28      5.04 o
  -6   7  12        1.42        2.00      1.66 o
  -5   7  12        8.82       11.39      3.64 o
  -4   7  12        3.53        3.04      1.95 o
  -3   7  12       14.01       17.61      3.37 o
  -2   7  12      219.87      209.15      5.22 o
  -1   7  12       38.39       37.75      2.24 o
   0   7  12       10.94       12.85      1.40 o
   1   7  12       37.84       38.07      2.07 o
   2   7  12      219.66      220.29      5.65 o
   3   7  12       14.22       19.25      1.88 o
   4   7  12        3.38        5.56      1.63 o
   5   7  12        9.26        7.69      2.62 o
  -5   8  12        5.23        6.34      2.98 o
  -4   8  12       13.32       18.60      4.21 o
  -3   8  12       56.06       58.54      4.43 o
  -2   8  12       36.56       37.14      2.98 o
  -1   8  12       59.52       58.21      3.45 o
   0   8  12      145.27      137.83      5.07 o
   1   8  12       57.91       60.94      3.42 o
   2   8  12       36.09       41.72      2.78 o
   3   8  12       57.68       66.63      3.44 o
   4   8  12       14.03       16.97      2.30 o
   5   8  12        5.15        7.03      2.98 o
  -5   9  12       56.05       60.31      7.50 o
  -4   9  12       29.15       29.01      5.10 o
  -3   9  12        4.85        5.71      1.95 o
  -2   9  12       18.80       17.15      2.77 o
  -1   9  12       29.90       27.69      2.79 o
   0   9  12       76.47       78.53      4.11 o
   1   9  12       30.18       34.01      3.79 o
   2   9  12       19.81       17.08      2.44 o
   3   9  12        5.82        7.58      1.69 o
   4   9  12       28.68       31.00      2.96 o
   5   9  12       55.99       53.05      6.68 o
  -4  10  12       20.66       20.64      4.61 o
  -3  10  12       30.56       33.51      3.99 o
  -2  10  12        2.21        4.37      1.99 o
  -1  10  12        7.41        5.83      1.44 o
   0  10  12        0.25        0.08      1.26 o
   1  10  12        7.47        8.38      3.09 o
   2  10  12        2.07       -0.81      3.40 o
   3  10  12       30.51       27.91      2.59 o
   4  10  12       21.15       20.96      3.27 o
  -3  11  12        3.38        3.09      2.85 o
  -2  11  12        0.35        0.44      2.21 o
  -1  11  12        5.26        5.22      1.96 o
   0  11  12        0.56       -1.01      2.42 o
   1  11  12        5.11        7.31      3.33 o
   1   0  13      533.33      589.07      9.72 o
   2   0  13      289.33      291.55      7.35 o
   3   0  13       32.48       27.35      3.74 o
   4   0  13       60.02       61.71      4.14 o
   5   0  13       64.09       62.23      4.55 o
   6   0  13        0.01        5.45      2.38 o
   7   0  13       13.54       18.55      3.04 o
  -7   1  13       14.80        7.62      3.04 o
  -6   1  13        0.11        2.63      1.83 o
  -5   1  13      185.22      171.06      7.07 o
  -4   1  13      184.08      174.93      6.94 o
  -3   1  13      289.00      276.32      6.31 o
  -2   1  13      522.23      511.18     19.55 o
  -1   1  13       12.30       16.71      1.00 o
   0   1  13      464.72      417.66      5.62 o
   1   1  13       13.42       17.17      1.85 o
   2   1  13      527.41      515.51     14.92 o
   3   1  13      280.93      260.95      5.14 o
   4   1  13      181.92      175.17      9.98 o
   5   1  13      190.75      174.77      7.40 o
   6   1  13        0.01       -2.68      2.68 o
   7   1  13       14.02        9.10      2.18 o
  -8   2  13       16.65       25.61      5.09 o
  -7   2  13        4.49        4.27      2.63 o
  -6   2  13       39.43       43.78      6.38 o
  -5   2  13       47.84       43.37      3.92 o
  -4   2  13       68.15       59.59      3.27 o
  -3   2  13      213.53      221.14      7.05 o
  -2   2  13      426.31      414.00      5.03 o
  -1   2  13      273.38      278.76      4.67 o
   0   2  13       71.24       71.19      1.99 o
   1   2  13      263.79      282.22      9.64 o
   2   2  13      420.48      432.69     14.43 o
   3   2  13      216.13      217.83      4.23 o
   4   2  13       67.81       59.06      3.72 o
   5   2  13       45.36       42.72      5.05 o
   6   2  13       39.25       44.36      6.47 o
   7   2  13        4.00        4.12      4.13 o
  -8   3  13       28.52       35.16      5.58 o
  -7   3  13       58.37       58.82      6.62 o
  -6   3  13       62.38       66.20      3.89 o
  -5   3  13       47.93       43.55      3.02 o
  -4   3  13       68.55       71.68      4.61 o
  -3   3  13        2.11        3.40      1.37 o
  -2   3  13      109.12      119.82      3.96 o
  -1   3  13      324.60      312.24      6.17 o
   0   3  13      504.61      516.11      8.47 o
   1   3  13      331.35      323.88      6.67 o
   2   3  13      106.00      119.20      4.28 o
   3   3  13        1.61        2.02      1.00 o
   4   3  13       68.50       73.29      3.46 o
   5   3  13       49.84       41.24      3.62 o
   6   3  13       63.98       67.44      4.67 o
   7   3  13       57.46       59.37      4.68 o
  -8   4  13       15.30       14.69      4.00 o
  -7   4  13       56.83       53.08      6.41 o
  -6   4  13      105.42      114.81      5.89 o
  -5   4  13        1.32        2.50      1.69 o
  -4   4  13       18.36       20.88      2.91 o
  -3   4  13       45.76       48.36      3.57 o
  -2   4  13       52.55       47.22      1.81 o
  -1   4  13      241.29      231.71      8.01 o
   0   4  13       43.97       33.49      1.73 o
   1   4  13      238.04      242.51      6.09 o
   2   4  13       53.79       51.40      2.41 o
   3   4  13       49.79       54.44      2.39 o
   4   4  13       18.79       21.37      2.01 o
   5   4  13        1.11        1.70      1.35 o
   6   4  13      104.45      118.31      6.01 o
   7   4  13       56.85       56.53      4.53 o
  -7   5  13       61.91       58.51      6.86 o
  -6   5  13       48.00       47.09      5.46 o
  -5   5  13      185.79      177.30      7.33 o
  -4   5  13        9.43       11.22      2.12 o
  -3   5  13      118.32      112.06      4.42 o
  -2   5  13       47.28       42.14      2.30 o
  -1   5  13      123.69      109.69      3.12 o
   0   5  13      300.40      279.20      5.26 o
   1   5  13      125.95      120.55      2.80 o
   2   5  13       51.13       53.00      2.16 o
   3   5  13      115.33      117.13      3.29 o
   4   5  13        8.82        8.48      1.78 o
   5   5  13      191.24      180.44      4.74 o
   6   5  13       46.59       46.16      5.89 o
   7   5  13       60.28       63.51      7.29 o
  -7   6  13       17.31       18.66      4.15 o
  -6   6  13       48.99       52.39      4.48 o
  -5   6  13       27.44       24.79      3.15 o
  -4   6  13       36.58       34.58      3.42 o
  -3   6  13      110.98      108.80      4.51 o
  -2   6  13      129.03      136.89      4.17 o
  -1   6  13       37.34       32.35      1.82 o
   0   6  13       27.45       29.07      1.74 o
   1   6  13       40.20       38.18      2.10 o
   2   6  13      131.71      145.24      4.43 o
   3   6  13      111.88      108.36      3.89 o
   4   6  13       35.15       39.73      2.78 o
   5   6  13       26.94       27.40      2.46 o
   6   6  13       49.39       51.03      6.50 o
   7   6  13       17.99       17.84      4.57 o
  -6   7  13        6.15        6.50      2.37 o
  -5   7  13       35.51       37.20      3.87 o
  -4   7  13       18.80       18.37      3.88 o
  -3   7  13        9.25        7.05      2.32 o
  -2   7  13       39.31       36.73      2.34 o
  -1   7  13       32.24       33.26      2.11 o
   0   7  13       41.87       45.79      2.20 o
   1   7  13       30.44       31.13      2.36 o
   2   7  13       38.50       40.13      2.64 o
   3   7  13       10.02       10.07      1.62 o
   4   7  13       18.95       21.15      2.23 o
   5   7  13       35.40       26.52      4.72 o
  -6   8  13        3.22        6.25      3.18 o
  -5   8  13        9.24        4.27      2.74 o
  -4   8  13       37.75       39.48      5.53 o
  -3   8  13      107.69      100.94      8.00 o
  -2   8  13       20.07       14.40      3.33 o
  -1   8  13        8.09        8.78      1.66 o
   0   8  13        3.79        3.80      1.35 o
   1   8  13        7.50       12.38      2.06 o
   2   8  13       20.26       23.52      2.61 o
   3   8  13      106.63      104.99      4.36 o
   4   8  13       36.53       40.86      2.87 o
   5   8  13        8.63       12.71      2.53 o
  -5   9  13       24.12       27.71      5.48 o
  -4   9  13       25.70       24.54      5.07 o
  -3   9  13        6.50        5.66      1.92 o
  -2   9  13       28.11       32.57      3.51 o
  -1   9  13       17.70       20.99      2.34 o
   0   9  13        0.01        3.31      1.57 o
   1   9  13       17.64       20.59      2.88 o
   2   9  13       28.50       32.03      3.09 o
   3   9  13        5.89        5.59      1.77 o
   4   9  13       25.26       28.05      2.63 o
   5   9  13       23.66       24.89      3.55 o
  -4  10  13       41.34       50.18      7.08 o
  -3  10  13       46.00       38.39      5.55 o
  -2  10  13       35.60       33.04      3.77 o
  -1  10  13        0.40        0.59      1.95 o
   0  10  13        0.50        1.35      1.85 o
   1  10  13        0.47        3.05      1.94 o
   2  10  13       34.81       31.08      4.20 o
   3  10  13       45.05       50.35      6.61 o
   4  10  13       41.92       45.13      6.26 o
  -2  11  13       17.84       19.19      4.50 o
  -1  11  13        5.75        1.91      2.48 o
   0  11  13        0.38        0.03      2.58 o
   0   0  14       51.58       53.02      3.51 o
   1   0  14      825.10      819.52     11.97 o
   2   0  14       28.57       24.77      3.76 o
   3   0  14       77.91       75.44      6.35 o
   4   0  14       13.99       14.87      2.45 o
   5   0  14      661.36      655.68     20.12 o
   6   0  14        2.69        3.88      1.67 o
   7   0  14        5.14        6.71      3.01 o
  -7   1  14       18.69       25.34      4.19 o
  -6   1  14        7.45        8.26      2.18 o
  -5   1  14        5.78        7.43      2.27 o
  -4   1  14        6.25        8.36      2.11 o
  -3   1  14      100.69      106.88      4.36 o
  -2   1  14        0.19        3.67      1.38 o
  -1   1  14        8.42        7.74      0.85 o
   0   1  14      414.44      406.33      5.73 o
   1   1  14        6.99        7.30      1.49 o
   2   1  14        0.07        4.49      1.86 o
   3   1  14       99.23      102.51      7.38 o
   4   1  14        6.16       11.09      3.41 o
   5   1  14        5.43        7.16      2.27 o
   6   1  14        7.89        8.31      2.90 o
   7   1  14       19.39       29.95      3.67 o
  -8   2  14        6.87        4.01      2.87 o
  -7   2  14        6.64        4.08      2.68 o
  -6   2  14       67.12       68.00      6.23 o
  -5   2  14      181.79      178.47      7.49 o
  -4   2  14       26.51       24.79      3.16 o
  -3   2  14       61.08       61.86      7.20 o
  -2   2  14      469.46      463.90      6.89 o
  -1   2  14       52.59       50.38      1.88 o
   0   2  14       52.26       49.04      2.13 o
   1   2  14       49.67       45.41      3.15 o
   2   2  14      462.89      462.63     19.07 o
   3   2  14       57.49       54.67      2.77 o
   5   2  14      180.89      187.62     10.30 o
   6   2  14       67.49       67.23      4.92 o
   7   2  14        6.69        7.47      2.41 o
  -8   3  14        1.78        3.48      3.23 o
  -7   3  14        8.37       13.08      3.88 o
  -6   3  14       95.37      105.27      6.23 o
  -5   3  14        1.54        2.31      1.32 o
  -4   3  14      104.68       95.89      5.10 o
  -3   3  14        9.90        9.63      1.30 o
  -2   3  14      158.79      148.76      4.64 o
  -1   3  14       75.71       77.95      2.42 o
   0   3  14      330.07      347.82     11.64 o
   1   3  14       76.15       79.98      4.35 o
   2   3  14      153.07      155.89      7.26 o
   3   3  14        9.31        8.01      1.33 o
   4   3  14      104.12       97.93      6.17 o
   5   3  14        1.34        0.24      1.65 o
   6   3  14       97.25      104.61      5.82 o
   7   3  14        8.66       10.71      4.96 o
  -8   4  14        8.34        8.37      3.15 o
  -7   4  14       18.71       21.11      4.90 o
  -6   4  14       44.76       41.87      3.83 o
  -5   4  14       21.02       19.73      2.79 o
  -4   4  14      555.05      525.78     12.09 o
  -3   4  14       95.32       86.61      4.85 o
  -2   4  14       70.33       71.09      3.27 o
  -1   4  14       33.30       28.76      2.10 o
   0   4  14       39.31       44.19      2.25 o
   1   4  14       34.04       31.38      2.42 o
   2   4  14       66.38       71.55      3.60 o
   3   4  14       96.04       94.82      3.30 o
   4   4  14      552.76      582.58     11.75 o
   5   4  14       21.84       23.75      2.75 o
   6   4  14       46.63       42.18      3.79 o
   7   4  14       18.28       23.65      3.88 o
  -7   5  14        2.98        5.09      3.00 o
  -6   5  14       55.00       59.68      6.21 o
  -5   5  14       47.78       50.52      3.44 o
  -4   5  14       69.30       74.07      3.92 o
  -3   5  14      144.00      146.40      5.11 o
  -2   5  14        9.16       10.56      1.35 o
  -1   5  14      107.73      107.61      3.43 o
   0   5  14      138.15      124.15      3.60 o
   1   5  14      105.79      108.34      4.45 o
   2   5  14        8.10        8.66      1.44 o
   3   5  14      146.35      156.91      3.86 o
   4   5  14       67.95       66.03      3.24 o
   5   5  14       47.87       48.93      4.09 o
   6   5  14       54.88       47.08      5.81 o
   7   5  14        2.54        5.24      3.01 o
  -7   6  14        0.79        0.62      2.46 o
  -6   6  14        9.79       10.37      2.46 o
  -5   6  14       21.76       24.14      3.08 o
  -4   6  14       10.19       13.55      1.95 o
  -3   6  14      104.32       98.55      4.39 o
  -2   6  14       44.72       40.56      2.42 o
  -1   6  14        0.13        0.70      0.80 o
   0   6  14        2.35        1.29      0.87 o
   1   6  14        0.04       -1.17      1.17 o
   2   6  14       45.66       40.31      3.02 o
   3   6  14      106.77      106.64      3.95 o
   4   6  14       10.01        7.90      1.49 o
   5   6  14       22.87       22.04      3.89 o
  -6   7  14       17.00       17.27      2.96 o
  -5   7  14        2.09        3.38      1.92 o
  -4   7  14        9.01        9.42      2.24 o
  -3   7  14       19.65       19.53      2.20 o
  -2   7  14       39.99       34.67      2.12 o
  -1   7  14      114.81      108.19      3.46 o
   0   7  14        5.13        5.56      0.98 o
   1   7  14      115.88      117.32      3.96 o
   2   7  14       40.25       41.56      3.13 o
   3   7  14       20.30       20.22      2.01 o
   4   7  14        9.00        9.39      1.55 o
   5   7  14        1.90        1.13      1.89 o
  -6   8  14       13.84       18.38      4.57 o
  -5   8  14       14.79       12.28      2.68 o
  -4   8  14       11.89       15.23      3.16 o
  -3   8  14        3.71        3.59      2.25 o
  -2   8  14        1.29        0.11      1.38 o
  -1   8  14       40.73       41.96      2.53 o
   0   8  14       30.02       28.16      2.74 o
   1   8  14       41.24       46.69      3.42 o
   2   8  14        1.06        0.16      1.41 o
   3   8  14        3.66        4.36      1.41 o
   4   8  14       12.31       12.59      1.81 o
   5   8  14       15.41       16.34      4.06 o
  -4   9  14       24.22       23.30      4.54 o
  -3   9  14       19.21       28.17      4.84 o
  -2   9  14       25.02       28.04      3.42 o
  -1   9  14        2.46        2.85      2.26 o
   0   9  14      155.74      166.06     16.67 o
   1   9  14        2.25        3.35      1.55 o
   2   9  14       26.68       25.59      3.60 o
   3   9  14       18.77       23.54      2.40 o
   4   9  14       23.75       26.06      2.77 o
  -3  10  14        4.32       14.18      4.48 o
  -1  10  14        6.76        5.99      2.67 o
   0  10  14       28.09       29.88      5.31 o
   1  10  14        6.63        6.44      2.40 o
   2  10  14        6.32       14.32      3.14 o
   1   0  15       46.48       58.80      3.76 o
   2   0  15       14.08       18.20      2.62 o
   3   0  15        2.44        1.09      0.98 o
   4   0  15      153.53      146.24      6.60 o
   5   0  15        0.42        3.20      1.94 o
   6   0  15        1.49        4.16      2.14 o
   7   0  15       34.32       40.32      4.33 o
  -7   1  15       26.42       28.66      3.73 o
  -6   1  15       16.46       19.00      3.06 o
  -5   1  15       62.44       67.69      4.76 o
  -4   1  15      127.26      114.55      5.92 o
  -3   1  15      273.62      282.60      5.82 o
  -2   1  15      745.29      750.38     13.05 o
  -1   1  15       14.74       12.59      0.96 o
   0   1  15       14.62       17.35      1.25 o
   1   1  15       16.42       14.47      2.69 o
   2   1  15      738.25      735.41     23.73 o
   3   1  15      275.88      288.20      8.49 o
   4   1  15      130.82      115.38      8.61 o
   5   1  15       61.37       66.71      4.76 o
   6   1  15       17.39       14.25      3.49 o
   7   1  15       26.94       22.04      3.25 o
  -8   2  15       16.14       16.99      4.55 o
  -7   2  15        2.95        5.13      2.96 o
  -6   2  15        5.22        9.00      2.61 o
  -5   2  15       54.68       50.58      5.99 o
  -4   2  15       33.51       30.74      3.08 o
  -3   2  15       48.09       44.97      4.10 o
  -2   2  15       65.33       62.36      3.06 o
  -1   2  15        9.31        8.25      1.08 o
   0   2  15      469.51      452.63      7.37 o
   1   2  15        8.93        6.21      4.23 o
   2   2  15       66.26       62.88      3.92 o
   3   2  15       50.02       43.64      3.58 o
   5   2  15       52.89       51.06      5.71 o
   6   2  15        5.77        1.98      4.67 o
   7   2  15        3.28        1.32      3.85 o
  -8   3  15       11.64       16.51      4.55 o
  -7   3  15       36.20       43.02      6.12 o
  -6   3  15        4.32        7.95      2.38 o
  -5   3  15       11.88       13.60      2.04 o
  -4   3  15       83.86       75.50      4.66 o
  -3   3  15        9.88        7.32      1.15 o
  -2   3  15      160.54      143.97      6.64 o
  -1   3  15      170.08      156.65      3.99 o
   0   3  15       32.59       29.55      2.50 o
   1   3  15      175.76      178.90      6.60 o
   2   3  15      156.63      147.51      8.65 o
   3   3  15        9.43        9.15      3.05 o
   4   3  15       85.02       76.43      5.44 o
   5   3  15       12.37       12.28      1.98 o
   6   3  15        4.75        6.19      2.34 o
   7   3  15       36.37       30.80      5.61 o
  -7   4  15       12.20       12.09      4.08 o
  -6   4  15       31.80       31.26      3.68 o
  -5   4  15       38.10       31.17      3.28 o
  -4   4  15       15.61       18.35      2.73 o
  -3   4  15       81.65       71.95      4.60 o
  -2   4  15      211.26      200.24      5.50 o
  -1   4  15      161.28      156.21      4.61 o
   0   4  15       81.32       85.19      4.15 o
   1   4  15      156.55      160.13      6.53 o
   2   4  15      209.94      210.64      6.06 o
   3   4  15       85.87       79.12      3.45 o
   4   4  15       15.21       13.56      2.08 o
   5   4  15       36.15       24.35      2.72 o
   6   4  15       33.35       29.98      3.17 o
   7   4  15       12.32        5.78      3.12 o
  -7   5  15       11.41       16.07      4.18 o
  -6   5  15        3.34        0.83      2.37 o
  -5   5  15       46.44       43.36      3.21 o
  -4   5  15       34.83       34.33      2.86 o
  -3   5  15       56.50       56.36      3.35 o
  -2   5  15       73.91       67.12      3.00 o
  -1   5  15       88.25       87.16      3.15 o
   0   5  15      126.16      102.67      3.34 o
   1   5  15       90.26       92.43      4.19 o
   2   5  15       70.31       63.84      3.66 o
   3   5  15       54.11       55.80      2.41 o
   4   5  15       35.82       31.48      2.83 o
   5   5  15       47.13       36.30      3.28 o
   6   5  15        3.22       -1.04      2.66 o
   7   5  15       11.40       15.59      4.05 o
  -6   6  15       25.25       22.97      3.36 o
  -5   6  15       18.30       19.53      3.00 o
  -4   6  15       13.46       15.99      2.16 o
  -3   6  15       40.56       35.74      2.78 o
  -2   6  15       48.75       49.67      2.72 o
  -1   6  15      118.77      109.70      3.68 o
   0   6  15        0.78       -0.12      0.79 o
   1   6  15      112.44      107.86      4.75 o
   2   6  15       49.78       48.89      3.41 o
   3   6  15       40.94       35.52      2.40 o
   4   6  15       13.35       14.65      2.55 o
  -6   7  15       14.03       11.43      2.56 o
  -5   7  15       20.35       15.58      2.86 o
  -4   7  15        9.60       11.69      2.31 o
  -3   7  15       40.16       40.47      3.04 o
  -2   7  15       26.44       24.37      2.01 o
  -1   7  15       21.10       20.79      1.68 o
   0   7  15        0.06        0.72      0.95 o
   1   7  15       20.93       26.19      2.74 o
   2   7  15       26.03       19.71      2.34 o
   3   7  15       38.82       38.98      2.68 o
   4   7  15       10.16       19.25      2.86 o
  -5   8  15        4.13        1.90      1.75 o
  -4   8  15       23.68       23.96      3.37 o
  -3   8  15       27.93       28.40      3.33 o
  -2   8  15       26.84       29.06      2.28 o
  -1   8  15       17.32       19.12      2.33 o
   0   8  15       15.96       20.19      2.45 o
   1   8  15       18.09       20.50      2.43 o
   2   8  15       26.62       28.94      2.84 o
   3   8  15       27.63       28.42      2.46 o
   4   8  15       23.70       28.40      2.94 o
   5   8  15        4.38        4.26      2.80 o
  -4   9  15        0.63       -0.43      1.93 o
  -3   9  15        4.84        5.39      2.05 o
  -2   9  15       16.29       25.81      4.64 o
  -1   9  15       27.60       33.81      3.35 o
   0   9  15       11.67       15.83      2.52 o
   1   9  15       26.59       31.05      3.06 o
   2   9  15       16.92       25.73      2.87 o
   3   9  15        4.98        7.33      2.53 o
   4   9  15        0.50        3.05      1.84 o
  -1  10  15        4.77       -1.74      3.22 o
   0  10  15       38.54       48.51      6.40 o
   0   0  16     2763.89     2592.84     16.52 o
   1   0  16      352.16      337.62      6.82 o
   2   0  16      112.16      114.52      4.02 o
   3   0  16       23.30       27.70      2.23 o
   4   0  16        1.74        4.35      3.17 o
   5   0  16        0.12       -0.62      1.55 o
   6   0  16       71.06       74.37      5.35 o
   7   0  16        1.46        0.50      4.39 o
  -7   1  16       11.48       16.18      2.98 o
  -6   1  16        5.25        5.56      2.19 o
  -5   1  16       10.56       10.39      2.32 o
  -4   1  16       57.95       54.30      4.80 o
  -3   1  16      207.96      211.74      5.25 o
  -2   1  16      633.51      631.92      9.03 o
  -1   1  16       16.55       17.46      2.36 o
   0   1  16        1.93        3.22      0.96 o
   1   1  16       17.73       16.38      2.96 o
   2   1  16      633.77      624.44     17.54 o
   3   1  16      212.70      214.87      7.63 o
   4   1  16       60.02       64.92      6.66 o
   5   1  16       10.09        5.38      2.97 o
   6   1  16        4.79        7.69      3.07 o
   7   1  16       11.16        7.97      6.21 o
  -7   2  16       27.48       25.25      4.85 o
  -6   2  16       28.28       29.65      5.25 o
  -5   2  16        0.62       -0.05      1.48 o
  -4   2  16       60.02       67.71      4.32 o
  -3   2  16       34.40       37.60      3.80 o
  -2   2  16       10.59       10.74      2.80 o
  -1   2  16      335.95      333.47      6.37 o
   0   2  16      595.29      523.59     11.62 o
   1   2  16      348.46      346.54      8.88 o
   2   2  16       11.89        8.98      1.81 o
   3   2  16       34.37       35.05      3.27 o
   5   2  16        0.61        1.03      1.87 o
   6   2  16       27.63       29.64      3.37 o
   7   2  16       26.81       28.68      3.56 o
  -7   3  16        4.36       -0.17      2.15 o
  -6   3  16        6.31        2.93      1.73 o
  -5   3  16       49.55       45.77      4.20 o
  -4   3  16       12.27        8.61      1.95 o
  -3   3  16       79.85       77.71      6.53 o
  -2   3  16      206.01      203.04      6.31 o
  -1   3  16       35.38       26.89      1.59 o
   0   3  16        3.04        2.86      0.78 o
   1   3  16       35.05       32.34      4.42 o
   2   3  16      207.33      214.61     10.66 o
   3   3  16       86.61       99.52      7.89 o
   5   3  16       49.24       48.69      4.20 o
   6   3  16        6.23        5.14      1.90 o
   7   3  16        4.12        1.17      6.44 o
  -7   4  16        5.82        8.36      3.50 o
  -6   4  16        0.70        1.94      3.96 o
  -5   4  16        9.82       10.07      2.12 o
  -4   4  16       40.38       33.12      3.42 o
  -3   4  16       26.19       23.31      2.40 o
  -2   4  16       56.62       53.36      3.01 o
  -1   4  16      309.83      289.36      6.26 o
   0   4  16       37.45       33.16      3.19 o
   1   4  16      318.90      316.88      9.34 o
   2   4  16       58.35       56.17      4.17 o
   3   4  16       25.62       25.33      5.91 o
   4   4  16       39.98       38.31      3.66 o
   5   4  16        9.43        6.58      1.72 o
   6   4  16        0.69       -2.02      2.02 o
   7   4  16        5.20       -0.45      3.55 o
  -6   5  16       24.89       23.83      3.74 o
  -5   5  16        1.56       -0.41      1.48 o
  -4   5  16       93.17       87.44      4.41 o
  -3   5  16       16.87       18.58      2.04 o
  -2   5  16       63.34       61.91      3.30 o
  -1   5  16      109.86      104.78      4.07 o
   0   5  16      110.48      108.53      5.67 o
   1   5  16      110.89      105.96      4.63 o
   2   5  16       66.39       70.64      3.90 o
   3   5  16       19.14       14.78      2.03 o
   4   5  16       92.12       93.18     10.74 o
   5   5  16        1.23       -1.99      2.75 o
   6   5  16       24.08       24.62      4.71 o
  -6   6  16       29.21       27.26      4.97 o
  -5   6  16        1.39        0.47      1.49 o
  -4   6  16        9.10        7.29      1.73 o
  -3   6  16       26.76       31.68      2.70 o
  -2   6  16       90.83       84.41      4.01 o
  -1   6  16       16.44       15.53      2.06 o
   0   6  16        2.39        1.80      1.00 o
   1   6  16       16.15       14.14      1.98 o
   2   6  16       92.74       83.38      4.31 o
   3   6  16       26.53       28.29      2.70 o
   4   6  16        9.20       11.52      3.43 o
  -5   7  16        6.26        5.98      2.17 o
  -4   7  16       63.48       58.46      4.69 o
  -3   7  16        3.65        4.32      1.50 o
  -2   7  16       17.40       16.41      2.05 o
  -1   7  16        0.98        0.70      1.15 o
   0   7  16        9.22        9.97      1.61 o
   1   7  16        0.94        2.71      1.42 o
   2   7  16       18.45       17.56      2.24 o
   3   7  16        3.62        5.04      1.75 o
   4   7  16       62.96       63.46      4.07 o
  -5   8  16        0.18        0.51      2.35 o
  -4   8  16       16.65       20.39      3.18 o
  -3   8  16        3.35        6.50      2.15 o
  -2   8  16       13.68       15.78      2.69 o
  -1   8  16       15.59       15.08      1.83 o
   0   8  16        0.04        2.34      1.51 o
   1   8  16       15.99       16.04      2.36 o
   2   8  16       13.30       13.96      2.14 o
   3   8  16        3.09        2.31      1.56 o
   4   8  16       16.39       18.05      3.00 o
  -1   9  16       18.49       20.10      2.64 o
   0   9  16        3.79        3.46      2.09 o
   1   9  16       18.76       21.57      2.70 o
   2   9  16        1.33        4.55      2.86 o
   3   9  16        3.04        1.31      1.93 o
   1   0  17       69.68       78.34      3.56 o
   2   0  17      232.90      237.18      6.77 o
   3   0  17      158.50      140.78      4.63 o
   4   0  17      118.60      113.95      8.89 o
   5   0  17       21.11       20.98      3.00 o
   6   0  17       21.42       19.71      3.04 o
  -7   1  17        8.62        7.03      3.47 o
  -6   1  17       23.34       23.76      3.54 o
  -5   1  17       57.10       54.08      4.60 o
  -4   1  17       34.87       36.20      3.77 o
  -3   1  17      109.32      104.37      3.87 o
  -2   1  17       39.53       46.11      2.76 o
  -1   1  17      358.15      338.07      6.70 o
   0   1  17      279.01      276.56      6.29 o
   1   1  17      349.32      327.89      8.83 o
   2   1  17       40.02       37.59      3.45 o
   3   1  17      109.24      114.61      5.68 o
   4   1  17       34.52       40.40      3.84 o
   5   1  17       57.38       48.09      5.89 o
   6   1  17       22.35       27.36      4.86 o
   7   1  17        8.14        8.20      3.18 o
  -7   2  17       43.82       49.09      7.21 o
  -6   2  17        2.74        6.00      2.23 o
  -5   2  17       85.28       77.70      5.49 o
  -4   2  17       33.72       31.26      3.50 o
  -3   2  17       35.62       30.18      2.67 o
  -2   2  17      206.36      202.66      7.69 o
  -1   2  17      194.12      200.77      5.22 o
   0   2  17       25.94       31.96      3.20 o
   1   2  17      200.28      205.14      7.16 o
   2   2  17      205.98      193.55      7.25 o
   3   2  17       32.72       27.61      3.03 o
   4   2  17       33.19       44.39      5.78 o
   5   2  17       83.83       86.78      7.91 o
   6   2  17        2.82        2.08      1.85 o
   7   2  17       44.24       41.90      6.02 o
  -6   3  17        5.32        6.83      2.46 o
  -5   3  17       15.48       13.51      2.72 o
  -4   3  17       17.11       19.49      4.02 o
  -3   3  17        1.91       -1.87      1.87 o
  -2   3  17      112.14      108.63      8.28 o
  -1   3  17       79.15       69.61      3.05 o
   0   3  17      183.47      170.03      9.30 o
   1   3  17       75.54       74.54      6.41 o
   2   3  17      109.10      108.59      7.88 o
   3   3  17        1.65        2.61      2.44 o
   4   3  17       16.78       27.86      5.43 o
   5   3  17       14.71        8.02      3.61 o
   6   3  17        5.67        2.48      1.81 o
   7   3  17       12.30       10.68      3.52 o
  -6   4  17        9.17       12.51      4.22 o
  -5   4  17       19.47       19.79      2.49 o
  -4   4  17       10.87       14.60      2.51 o
  -3   4  17       74.72       66.81      3.62 o
  -2   4  17       66.36       54.95      3.66 o
  -1   4  17       89.54       91.80      5.35 o
   0   4  17       55.30       60.39      4.26 o
   1   4  17       90.68      110.33      5.77 o
   2   4  17       63.96       55.41      6.01 o
   3   4  17       72.01       69.45      7.29 o
   4   4  17       10.84       14.52      7.60 o
   5   4  17       19.53       17.34      3.52 o
   6   4  17        9.83        6.28      1.76 o
  -6   5  17        7.33        8.60      2.32 o
  -5   5  17        3.03        2.47      1.29 o
  -4   5  17       25.62       24.32      2.57 o
  -3   5  17       27.26       27.01      2.49 o
  -2   5  17       40.30       45.36      2.94 o
  -1   5  17       87.33       60.90     13.02 o
   0   5  17       93.30      105.01      5.87 o
   1   5  17       84.52       78.05      5.12 o
   2   5  17       40.54       46.20      3.21 o
   3   5  17       26.43       27.27      4.40 o
   4   5  17       24.86       20.49      4.10 o
  -6   6  17        2.02        8.14      3.47 o
  -5   6  17        8.31        8.13      1.93 o
  -4   6  17       16.43       17.18      2.21 o
  -3   6  17       13.78       12.62      1.95 o
  -2   6  17       49.03       48.32      4.13 o
  -1   6  17       56.23       51.14      3.44 o
   0   6  17        0.35        0.08      1.47 o
   1   6  17       55.05       48.13      3.46 o
   2   6  17       47.25       46.84      3.36 o
   3   6  17       13.66        9.16      1.89 o
   4   6  17       17.29       18.46      7.83 o
  -5   7  17        1.12        1.25      1.72 o
  -4   7  17        1.76        3.48      1.50 o
  -3   7  17       30.00       30.12      3.48 o
  -2   7  17        5.92        7.70      2.02 o
  -1   7  17       32.46       30.09      2.74 o
   0   7  17      147.82      162.43      5.14 o
   1   7  17       32.69       37.96      3.27 o
   2   7  17        6.43        5.01      2.55 o
   3   7  17       29.91       35.00      3.12 o
   4   7  17        1.68        0.50      1.39 o
  -3   8  17        8.61       12.98      4.21 o
  -2   8  17       15.65       14.83      2.97 o
  -1   8  17        7.83        6.81      2.50 o
   0   8  17        4.74        9.54      1.92 o
   1   8  17        7.37        6.34      1.80 o
   2   8  17       16.40       17.89      2.41 o
   3   8  17        9.19        8.13      2.32 o
   4   8  17        6.74        8.39      2.19 o
   0   0  18        1.66        3.14      1.26 o
   1   0  18      113.35      113.53      4.27 o
   2   0  18       80.46       80.08      3.67 o
   3   0  18        0.82        2.11      1.12 o
   4   0  18        0.29        4.61      2.57 o
   5   0  18        0.13       -0.63      1.83 o
   6   0  18        0.00        0.32      1.74 o
  -6   1  18        4.86        6.24      2.44 o
  -5   1  18        1.56        4.78      1.56 o
  -4   1  18       28.35       27.30      3.91 o
  -3   1  18       94.90       95.48      5.04 o
  -2   1  18       75.76       74.97      3.39 o
  -1   1  18      288.22      288.99      6.63 o
   0   1  18        1.12        1.74      1.61 o
   1   1  18      279.96      276.10      8.37 o
   2   1  18       76.92       75.38      4.56 o
   3   1  18       96.48       97.18      5.44 o
   4   1  18       27.59       26.64      3.22 o
   5   1  18        1.80        3.93      1.79 o
   6   1  18        5.14        1.65      2.34 o
  -6   2  18       16.23       18.62      3.17 o
  -5   2  18        5.88        7.14      4.02 o
  -4   2  18       35.14       32.80      3.74 o
  -3   2  18        9.24       13.97      3.72 o
  -2   2  18      107.19       99.81     13.38 o
  -1   2  18        1.00        1.39      0.94 o
   0   2  18        0.95        2.28      1.64 o
   1   2  18        0.70        2.55      1.75 o
   2   2  18      108.95      110.80      5.66 o
   3   2  18        8.25        8.57      2.40 o
   4   2  18       34.96       37.71      5.56 o
   5   2  18        6.59        7.57      2.70 o
   6   2  18       16.63       14.84      2.80 o
  -6   3  18       41.09       34.39      5.66 o
  -5   3  18        8.46        9.24      3.68 o
  -4   3  18       19.57       18.70      2.99 o
  -3   3  18       14.76       10.43      3.17 o
  -1   3  18        9.61       11.98      2.84 o
   0   3  18      101.16       87.96      7.14 o
   1   3  18        9.45       16.21      3.34 o
   2   3  18       74.90       78.00      6.69 o
   3   3  18       14.37       24.62      4.38 o
   4   3  18       19.72       29.80      5.13 o
   5   3  18        8.19        9.55      3.46 o
   6   3  18       42.46       46.38      4.37 o
  -5   4  18       17.15       15.82      3.11 o
  -4   4  18       83.95       86.85      5.77 o
  -3   4  18       38.76       41.48      2.92 o
  -2   4  18       47.36       49.45      5.87 o
  -1   4  18        5.71        5.17      1.52 o
   0   4  18       29.77       25.16      3.12 o
   1   4  18        5.63       10.02      3.49 o
   2   4  18       48.68       54.19      5.85 o
   3   4  18       37.87       43.78      5.92 o
   4   4  18       84.07       92.48      5.82 o
   5   4  18       17.76       20.10      3.22 o
   6   4  18        1.22       -1.21      2.45 o
  -6   5  18       15.66       17.83      4.39 o
  -5   5  18        0.72       -1.34      1.34 o
  -4   5  18       22.13       25.93      2.67 o
  -3   5  18       20.21       20.68      2.26 o
  -2   5  18       38.67       36.58      3.66 o
  -1   5  18       19.75       14.20      6.85 o
   0   5  18       57.19       52.28      5.58 o
   1   5  18       18.82       21.20      3.00 o
   2   5  18       39.44       37.34      3.75 o
   3   5  18       19.96       23.82      4.67 o
   4   5  18       23.19       20.78      4.87 o
   5   5  18        0.67        2.62      2.91 o
  -5   6  18       17.40       19.34      2.95 o
  -4   6  18        3.52        4.10      1.88 o
  -3   6  18       67.84       66.96      5.13 o
  -2   6  18       13.28       13.05      2.53 o
  -1   6  18        7.70        3.80      1.39 o
   0   6  18        9.30       10.05      2.45 o
   1   6  18        7.03        5.15      1.92 o
   2   6  18       13.15       12.32      2.27 o
   3   6  18       67.15       63.25      4.42 o
   4   6  18        3.65        4.76      1.84 o
  -5   7  18        4.60        5.15      2.99 o
  -4   7  18       10.85        6.72      2.87 o
  -3   7  18        0.18       -1.38      1.94 o
  -2   7  18        2.35        2.91      1.74 o
  -1   7  18       36.27       33.47      3.47 o
   0   7  18        2.27        3.37      1.39 o
   1   7  18       36.84       36.43      3.23 o
   2   7  18        2.13        2.23      1.96 o
   3   7  18        0.14       -1.52      1.52 o
   4   7  18       11.07       11.78      3.42 o
  -3   8  18       23.22       27.99      4.83 o
  -2   8  18       21.14       20.80      4.14 o
  -1   8  18        4.07        2.48      3.93 o
   0   8  18        2.65        2.69      1.76 o
   1   8  18        3.91        2.86      1.60 o
   2   8  18       21.61       22.31      3.43 o
   3   8  18       22.95       25.09      3.50 o
   4   8  18        9.26        8.14      2.85 o
   1   0  19       43.09       53.39      3.10 o
   2   0  19       21.11       22.55      2.18 o
   3   0  19       38.44       39.25      3.47 o
   4   0  19       23.56       24.06      3.05 o
   5   0  19        0.12        0.61      1.49 o
   6   0  19       10.63       15.95      2.99 o
  -6   1  19        2.21        3.16      3.03 o
  -5   1  19       29.99       30.33      3.72 o
  -4   1  19       11.91       11.56      1.76 o
  -3   1  19       24.23       25.21      4.76 o
  -2   1  19       47.48       48.67      2.95 o
  -1   1  19       11.29       15.97      2.20 o
   0   1  19        9.75        8.00      3.22 o
   1   1  19       11.20       13.75      2.25 o
   2   1  19       47.06       55.96      4.29 o
   3   1  19       25.88       37.48      5.39 o
   4   1  19       12.03       15.41      3.64 o
   5   1  19       29.48       34.29      3.16 o
   6   1  19        1.93        1.46      2.26 o
  -5   2  19       52.58       56.34      4.99 o
  -4   2  19       18.32       17.97      2.99 o
  -3   2  19       74.37       78.72      7.81 o
  -2   2  19       20.15       17.66      3.21 o
  -1   2  19        0.72       -0.64      1.02 o
   0   2  19      261.43      252.57      8.30 o
   1   2  19        1.06        2.06      2.83 o
   2   2  19       22.43       23.92      2.98 o
   3   2  19       76.25       78.80      5.19 o
   4   2  19       17.76       19.37      4.34 o
   5   2  19       52.64       63.59      5.09 o
   6   2  19       25.87       31.69      3.94 o
  -5   3  19        1.68        3.95      2.11 o
  -4   3  19      142.56      155.64      7.75 o
  -3   3  19        3.73        0.50      2.52 o
  -1   3  19        3.72        3.62      2.01 o
   0   3  19        6.22        3.42      2.10 o
   1   3  19        4.37        7.21      3.18 o
   2   3  19       20.79       23.38      4.25 o
   3   3  19        3.96        0.65      2.34 o
   4   3  19      143.63      173.39     11.34 o
   5   3  19        1.63        5.25      2.38 o
   6   3  19        6.61        3.86      2.03 o
  -5   4  19       24.67       25.39      3.51 o
  -4   4  19       10.49       12.92      3.97 o
  -3   4  19       11.03        9.63      2.34 o
  -2   4  19       73.53       71.51      7.28 o
  -1   4  19       36.47       37.45      3.76 o
   0   4  19        0.92        1.66      1.95 o
   1   4  19       36.40       42.14      5.44 o
   2   4  19       73.05       70.71      6.80 o
   3   4  19       10.97       10.11      3.23 o
   4   4  19       10.24       14.58      4.44 o
   5   4  19       24.78       24.87      5.18 o
   6   4  19       39.40       38.52      5.86 o
  -6   5  19        3.06        3.30      2.83 o
  -5   5  19       32.71       34.36      3.81 o
  -4   5  19       39.68       44.42      4.37 o
  -3   5  19       14.15       14.11      2.43 o
  -2   5  19        7.52        6.57      1.89 o
  -1   5  19        9.19        5.44      5.43 o
   0   5  19       44.00       40.41      4.45 o
   1   5  19       10.19       10.48      2.40 o
   2   5  19        7.97        9.95      3.12 o
   3   5  19       14.75       15.99      4.02 o
   4   5  19       39.65       50.49      6.64 o
  -5   6  19       17.19       16.00      4.11 o
  -4   6  19        7.27        2.95      1.67 o
  -3   6  19       23.85       23.02      3.21 o
  -2   6  19        6.34        4.85      1.98 o
  -1   6  19       33.36       36.27      3.12 o
   0   6  19        5.83        6.75      2.40 o
   1   6  19       32.71       36.35      4.05 o
   2   6  19        5.97        4.93      2.10 o
   3   6  19       23.40       22.62      3.26 o
  -3   7  19        1.98        1.52      1.90 o
  -2   7  19       12.67       11.12      2.45 o
  -1   7  19       43.79       39.42      4.38 o
   0   7  19       27.62       25.17      4.41 o
   1   7  19       44.48       49.61      4.78 o
   2   7  19       12.56       12.76      2.80 o
   3   7  19        2.40       -0.27      2.32 o
  -3   8  19        5.50        9.30      3.60 o
  -2   8  19        1.02        1.07      2.40 o
   0   0  20      214.87      228.37      7.81 o
   1   0  20       14.61       13.61      1.80 o
   2   0  20       49.42       53.30      3.79 o
   3   0  20       17.59       19.78      2.65 o
   4   0  20        0.02        0.93      1.59 o
   5   0  20        6.54       10.43      2.06 o
  -5   1  20        0.73        3.29      2.45 o
  -4   1  20       33.50       33.16      3.78 o
  -3   1  20       44.34       42.82      3.67 o
  -2   1  20      108.92      107.68      4.33 o
  -1   1  20        4.53        2.29      1.22 o
   0   1  20       22.27       21.17      2.24 o
   1   1  20        4.48        2.70      1.32 o
   2   1  20      106.63      112.55      5.81 o
   3   1  20       42.74       41.88      3.86 o
   4   1  20       33.84       33.66      3.70 o
   5   1  20        0.75        1.44      1.60 o
   6   1  20       22.37       39.36      6.11 o
  -5   2  20       10.46       13.98      3.79 o
  -4   2  20        8.46       13.37      2.76 o
  -3   2  20       35.25       38.04      5.75 o
  -2   2  20        0.15       -2.19      2.19 o
  -1   2  20       58.54       61.36      5.77 o
   0   2  20      169.77      157.23      6.88 o
   1   2  20       59.29       58.36      4.34 o
   2   2  20        0.08        5.03      3.11 o
   3   2  20       34.02       37.58      3.72 o
   4   2  20        7.96       15.08      3.96 o
   5   2  20       10.31       12.08      3.09 o
   6   2  20       18.84       33.79      5.78 o
  -5   3  20        5.95        3.14      2.87 o
  -4   3  20       12.10       16.59      3.67 o
  -3   3  20       66.31       52.41      6.20 o
  -1   3  20       28.81       21.78      4.37 o
   0   3  20       15.98       19.62      3.79 o
   1   3  20       28.30       27.65      4.29 o
   2   3  20       24.45       24.66      4.42 o
   3   3  20       63.73       57.32      6.32 o
   4   3  20       11.98        9.56      3.79 o
   5   3  20        6.67        8.74      2.44 o
   6   3  20       22.76       18.81      4.36 o
  -4   4  20        5.60        8.01      3.19 o
  -3   4  20        6.95        9.68      3.36 o
  -1   4  20       48.97       46.56      5.57 o
   0   4  20        1.65       -0.29      2.32 o
   1   4  20       49.22       42.05      5.40 o
   2   4  20       12.75       15.68      4.04 o
   3   4  20        7.38        7.25      2.58 o
   4   4  20        5.50        6.99      3.67 o
  -4   5  20        3.73        5.63      2.48 o
  -3   5  20       19.54       20.95      3.07 o
  -2   5  20       35.65       44.84      7.90 o
  -1   5  20       18.73       11.93      6.56 o
   0   5  20        0.58       -0.82      1.65 o
   1   5  20       18.49       25.13      4.87 o
   2   5  20       35.58       52.93      6.52 o
   3   5  20       19.30       14.09      4.08 o
   4   5  20        3.97        6.57      3.32 o
  -4   6  20       27.70       38.55      6.27 o
  -3   6  20        4.33        5.14      2.26 o
  -2   6  20       48.08       47.54      4.61 o
  -1   6  20        0.57        0.18      1.48 o
   0   6  20       24.02       26.99      3.42 o
   1   6  20        0.46        1.68      3.31 o
   2   6  20       47.98       53.92      7.04 o
  -3   7  20        4.00        3.61      2.39 o
  -2   7  20       54.06       64.44      6.99 o
  -1   7  20        0.38        3.74      2.64 o
   0   7  20       16.83       13.97      2.74 o
   1   7  20        0.43       -2.81      2.81 o
   1   0  21       42.16       41.14      2.97 o
   2   0  21       64.64       71.64      3.79 o
   3   0  21        6.49       14.23      4.74 o
   4   0  21       15.49       12.15      2.80 o
  -4   1  21        5.57        5.44      2.36 o
  -3   1  21       60.30       66.53      7.40 o
  -2   1  21       17.68       20.16      2.72 o
  -1   1  21       27.52       27.90      2.34 o
   0   1  21       87.81       91.71      4.31 o
   1   1  21       28.14       31.56      2.67 o
   2   1  21       17.79       19.63      2.36 o
   3   1  21       60.08       63.86      4.80 o
   4   1  21        5.63        4.28      2.22 o
   5   1  21        6.25       12.53      3.80 o
  -4   2  21       45.52       57.97      5.23 o
  -3   2  21        0.10        4.24      2.97 o
  -2   2  21        3.55        3.19      2.75 o
  -1   2  21       31.59       35.18      4.93 o
   0   2  21       16.31       18.78      3.23 o
   1   2  21       31.55       33.25      3.43 o
   2   2  21        4.01        5.80      2.99 o
   3   2  21        0.20       -3.17      3.17 o
   4   2  21       45.68       53.12      6.51 o
   5   2  21       49.54       55.12      6.72 o
  -4   3  21       45.13       46.94      4.95 o
  -3   3  21      125.21      127.94      7.29 o
  -1   3  21       43.93       36.82      5.66 o
   0   3  21        0.00       -1.40      2.30 o
   1   3  21       42.57       45.29      5.61 o
   2   3  21        5.48       10.46      3.42 o
   3   3  21      125.81      122.46      9.14 o
   4   3  21       45.57       42.98      6.00 o
   5   3  21       24.63       31.77      5.55 o
  -4   4  21        1.30        3.56      2.23 o
  -3   4  21        7.89       11.43      3.77 o
  -1   4  21        6.58        2.56      2.12 o
   0   4  21       28.89       27.21      4.77 o
   1   4  21        6.19        4.94      2.57 o
   2   4  21       18.78       26.72      4.95 o
   3   4  21        8.72        8.06      3.02 o
   4   4  21        1.11        4.10      3.49 o
  -3   5  21       15.99       23.68      3.54 o
  -2   5  21        8.11        8.03      2.66 o
  -1   5  21       18.23        9.49      4.07 o
   0   5  21        5.88        8.39      2.94 o
   1   5  21       18.91       17.68      3.96 o
   2   5  21        8.40        9.51      3.56 o
   3   5  21       16.29       15.47      3.78 o
  -3   6  21       34.92       31.48      5.33 o
  -2   6  21       12.95       15.41      2.97 o
  -1   6  21        2.16        2.40      1.47 o
   0   6  21        2.98        0.82      2.54 o
   1   6  21        1.94        1.38      1.94 o
  -2   7  21        1.03        0.17      2.53 o
  -1   7  21        9.18        9.37      3.12 o
   0   0  22       78.73      102.86      8.52 o
   1   0  22        2.23        2.26      2.02 o
   2   0  22        0.32        0.64      1.40 o
   3   0  22       86.89       98.85      5.76 o
   4   0  22        7.13        4.67      2.48 o
  -4   1  22       12.38       13.68      2.85 o
  -3   1  22        1.38        0.67      2.74 o
  -2   1  22       44.72       51.06      6.69 o
  -1   1  22        5.34        6.55      1.93 o
   0   1  22       10.57       12.45      2.05 o
   1   1  22        6.52        8.24      1.69 o
   2   1  22       44.25       46.22      3.30 o
   3   1  22        1.41        1.89      2.01 o
   4   1  22       12.11       13.93      3.16 o
  -3   2  22        6.81        7.43      3.43 o
  -2   2  22       71.09       84.21      8.51 o
  -1   2  22       28.40       33.65      3.43 o
   0   2  22        1.85        1.70      1.57 o
   1   2  22       28.63       31.45      3.48 o
   2   2  22       71.85       82.83      5.68 o
   3   2  22        7.37       16.40      4.23 o
   4   2  22       29.91       27.73      4.88 o
   5   2  22       22.07       22.44      4.88 o
  -3   3  22       18.24       24.40      3.63 o
   0   3  22       81.59       88.75      7.77 o
   1   3  22        8.41        9.87      3.40 o
   2   3  22       64.73       75.07      7.75 o
   3   3  22       18.86       29.21      5.30 o
   4   3  22       14.60       18.33      4.48 o
  -3   4  22        4.68        5.16      3.41 o
  -1   4  22        2.03       -2.35      2.98 o
   0   4  22        0.20        1.18      2.06 o
   1   4  22        1.91        2.61      2.40 o
   2   4  22       61.64       66.05      7.27 o
   3   4  22        4.89       10.80      3.64 o
  -2   5  22       24.02       13.79      3.80 o
  -1   5  22       21.97       16.71      4.53 o
   0   5  22       29.10       22.23      4.66 o
   1   5  22       22.20       21.70      4.49 o
   2   5  22       23.06       24.14      5.07 o
  -2   6  22        7.41       10.04      3.39 o
  -1   6  22        3.47       -2.01      2.90 o
  -2   7  22        1.65        1.18      2.04 o
   1   0  23       36.23       31.94      2.66 o
   2   0  23        5.92        7.67      1.96 o
   3   0  23        3.67        7.00      4.03 o
  -3   1  23        9.30       11.27      3.84 o
  -2   1  23        0.46       -1.89      2.75 o
  -1   1  23        2.92        2.97      1.75 o
   0   1  23       24.32       23.15      2.55 o
   1   1  23        3.30        0.84      1.27 o
   2   1  23        0.47        1.86      1.56 o
   3   1  23        9.30       16.45      2.81 o
   4   1  23       20.60       14.56      3.51 o
  -3   2  23       12.69       15.28      4.74 o
  -2   2  23       20.69       27.72      5.18 o
  -1   2  23       17.98       17.57      4.33 o
   0   2  23       13.10        9.43      2.37 o
   1   2  23       17.31       18.50      2.92 o
   2   2  23       20.67       22.60      3.11 o
   3   2  23       13.14       14.93      3.79 o
   4   2  23        0.54       -2.37      2.89 o
  -2   3  23       17.06       20.15      5.09 o
   0   3  23        7.97        9.12      2.71 o
   1   3  23        7.78        7.93      2.80 o
   2   3  23       17.03       20.67      4.38 o
   3   3  23        9.21       12.78      3.79 o
   0   4  23       36.41       33.43      5.57 o
   1   4  23       16.15       17.70      4.46 o
   2   4  23        3.10        6.81      3.11 o
  -2   5  23       21.64       24.22      4.88 o
  -1   6  23       19.27       17.31      4.33 o
   0   0  24      109.39      122.63      9.62 o
   1   0  24        5.41        4.81      1.80 o
   2   0  24        2.57        5.81      3.50 o
  -2   1  24       27.35       33.20      5.62 o
  -1   1  24       10.35       16.15      2.80 o
   0   1  24       11.33       14.43      2.67 o
   1   1  24       10.70       13.61      2.07 o
   2   1  24       28.15       29.12      5.32 o
   3   1  24        8.12        8.37      3.02 o
  -2   2  24        6.61        7.54      3.46 o
  -1   2  24        7.00        9.15      3.16 o
   0   2  24       46.14       48.72      4.49 o
   1   2  24        6.42        8.39      3.11 o
   2   2  24        7.08       12.29      3.77 o
   3   2  24        8.83        7.81      3.12 o
  -1   3  24        3.06        1.06      2.49 o
   0   3  24       26.86       39.49      5.85 o
   1   3  24        3.24        6.10      2.84 o
   2   3  24        9.09        6.18      2.79 o
   1   0  25        2.93        4.39      3.16 o
  -1   1  25       13.37       15.60      4.36 o
   0   1  25        0.07        1.00      2.16 o
   1   1  25       12.60       12.65      2.05 o
   0   2  25       38.38       40.87      4.48 o
   1   2  25        0.88        1.76      2.15 o
   2   2  25        7.17       10.06      3.34 o
   0   3  25        2.67        4.40      3.20 o
   0   0  26        1.32        1.21      2.30 o
   0   1  26        2.86        2.93      1.95 o
 
